# Supplementary material for: The effectiveness bundling of zinc with Oral Rehydration Salts (ORS) for improving adherence to acute watery diarrhea treatment in Ethiopia: cluster randomised controlled trial
Source: BMC Public Health. 2016 May 31;16:457. doi: 10.1186/s12889-016-3126-6 (PMC4888310; doi:10.1186/s12889-016-3126-6)
Supplement: Additional file 2: — The dataset supporting the conclusions of the article. (XLS 481 kb) [file 12889_2016_3126_MOESM2_ESM.xls]

## Sheet: Cleaned data
ID	ARM	Q102	Q103	Q104	Q201	Q203	Q204	Q205	Q206	Q207	Q208	Q211	Q303	Q304	Q305	Q401_1	Q401_2	Q401_3	Q401_4	Q401_5	Q401_6	Q401_7	Q401_8	Q401_9	Q401_10	Q401_11	Q401_12	Q401_13	Q401_14	Q401_15	Q402_1	Q402_2	Q402_3	Q402_4	Q402_5	Q402_6	Q403	Q404_size	Q405	Q406	Q407	Q408	Q409	Q410	Q501	Q502	Q504	Q601_duration	Q602
640	2	1	4	18	1	30	2	2	.	1	1	1	6	2	2	2	2	2	2	2	2	2	2	2	1	2	2	2	2	2	2	0	0	0	1	2	1	2	1	1	2	1	6	2	3	.	1	2	5
700	2	1	3	23	1	25	4	2	.	1	1	1	11	1	.	2	2	2	2	2	2	2	2	2	1	2	2	2	2	2	7	1	0	0	8	4	1	2	1	1	2	1	6	1	9	1	1	2	12
669	3	1	3	21	1	20	1	2	.	1	1	1	10	2	.	2	2	2	2	2	2	2	2	2	1	2	2	2	2	2	5	1	0	0	0	4	1	2	1	1	1	1	3	10	6	1	1	2	6
237	1	2	1	9	1	27	1	2	.	1	1	1	37	1	1	2	2	2	2	1	2	2	1	2	1	2	2	2	2	2	2	1	0	10	0	5	2	0	2	1	2	1	3	1	8	1	1	3	6
679	3	1	3	21	1	28	2	2	.	1	1	1	15	2	2	2	2	2	2	2	2	2	2	2	1	2	2	2	2	2	7	1	0	0	0	7	1	4	1	1	2	1	5	1	5	.	1	2	6
284	2	2	2	13	1	40	6	2	.	1	1	1	16	1	6	1	2	2	2	2	2	2	2	2	1	2	2	2	2	2	1	0	0	0	2	1	1	2	1	1	1	2	8	2	7	.	1	2	3
324	3	2	2	15	1	30	7	2	.	1	1	1	12	2	7	1	2	2	2	2	2	2	2	2	2	2	2	2	2	2	0	1	0	0	0	3	1	1	1	1	1	1	4	1	6	1	1	7	5
709	1	1	3	24	1	28	2	2	.	1	1	1	.	.	.	.	.	.	.	.	.	.	.	.	.	.	.	.	.	.	.	.	.	.	.	.	.	.	.	.	.	.	.	.	.	.	.	.	.
707	1	1	3	24	1	22	3	2	.	1	1	1	.	.	.	.	.	.	.	.	.	.	.	.	.	.	.	.	.	.	.	.	.	.	.	.	.	.	.	.	.	.	.	.	.	.	.	.	.
639	2	1	4	18	1	18	1	1	5	1	1	1	46	1	1	2	2	2	2	1	2	2	2	2	2	2	2	2	2	2	0	0	0	0	0	0	1	40	1	1	2	3	5	1	3	.	1	4	5
215	4	2	1	11	1	27	3	1	5	1	1	1	18	2	.	1	2	2	2	2	2	2	2	2	2	2	2	2	2	2	3	0	0	0	0	1	1	1	1	1	2	2	3	2	3	.	4	2	6
638	2	1	4	18	1	27	2	1	5	1	1	1	9	1	2	2	1	2	2	1	2	2	2	2	2	2	2	2	2	2	2	1	0	2	1	3	1	1	1	1	2	1	4	1	2	.	1	1	3
708	1	1	3	24	1	24	2	1	4	1	1	1	.	.	.	.	.	.	.	.	.	.	.	.	.	.	.	.	.	.	.	.	.	.	.	.	.	.	.	.	.	.	.	.	.	.	.	.	.
425	2	4	8	26	1	22	1	2	.	1	1	1	16	1	1	2	1	2	2	2	2	1	1	2	1	2	2	2	2	2	1	0	0	0	0	3	1	2	1	1	1	1	3	1	4	.	1	4	8
18	3	3	5	3	1	31	2	2	.	1	1	1	16	2	2	2	2	2	2	2	2	1	1	2	1	2	2	2	2	2	2	0	0	0	0	2	2	1	1	1	1	1	4	2	9	1	4	6	5
498	2	4	7	29	1	30	5	2	.	7	1	1	16	2	5	2	2	2	2	2	2	1	1	2	1	2	2	2	2	2	2	0	0	0	1	5	1	2	1	1	1	1	7	1	3	.	1	1	3
636	2	1	4	18	1	26	2	2	.	7	1	4	35	2	2	1	2	1	2	1	2	1	1	2	2	2	2	2	2	2	0	1	0	0	0	2	1	2	2	1	2	1	4	1	3	.	1	1	3
26	4	3	5	4	1	30	5	2	.	1	1	1	20	2	5	1	2	1	2	1	2	2	1	1	2	1	2	2	2	2	3	2	0	0	0	4	1	5	1	1	2	1	6	2	8	1	1	2	5
83	1	3	5	2	1	30	6	2	.	7	1	1	6	1	6	1	2	2	2	1	2	1	1	2	2	2	2	2	2	2	4	2	0	1	0	1	2	0	1	1	2	1	9	2	2	.	1	1	4
16	3	3	5	3	1	30	7	2	.	1	1	1	11	2	2	1	2	2	2	2	2	1	1	2	1	2	2	2	2	2	2	1	0	5	0	2	1	4	1	1	1	1	9	2	9	1	1	2	6
315	3	2	2	15	1	22	2	1	10	5	1	96	28	2	2	1	1	1	2	1	2	1	1	2	2	2	2	2	2	2	0	0	0	0	0	1	2	0	2	1	2	1	6	1	3	.	1	2	10
429	2	4	8	26	1	26	2	1	5	1	1	1	16	2	2	1	2	2	2	2	2	1	2	2	1	2	2	2	2	2	0	0	0	0	0	0	1	1	1	1	1	1	4	1	4	.	1	6	12
313	3	2	2	15	1	27	3	1	10	1	1	2	11	2	3	1	2	2	2	1	2	1	1	2	2	2	2	2	2	2	0	0	0	0	0	0	2	0	2	1	1	1	4	1	3	.	1	2	5
174	1	3	6	7	1	20	1	1	3	7	1	1	15	1	1	2	1	2	2	1	2	1	1	2	1	2	2	2	2	2	1	1	0	2	3	8	1	8	1	1	1	1	3	1	7	3	1	2	3
204	4	2	1	11	1	31	1	1	98	5	1	5	22	2	1	1	2	1	2	1	2	1	1	1	2	1	2	2	2	2	0	0	0	0	0	0	2	0	2	1	2	3	3	1	1	.	2	1	4
465	1	4	7	31	1	22	2	1	6	1	1	1	8	1	2	2	2	2	2	2	2	1	1	2	1	2	2	2	2	2	2	0	0	0	0	2	2	0	1	1	1	1	4	2	3	.	1	2	5
45	2	3	5	1	1	27	2	1	5	7	1	7	15	1	2	1	1	2	2	1	2	1	1	2	2	2	2	2	2	2	0	0	0	0	0	0	2	0	2	3	2	1	4	2	1	.	3	4	7
64	2	3	5	1	1	25	3	1	7	7	1	6	12	2	3	2	1	1	2	1	2	1	1	2	2	2	2	2	2	2	2	0	0	0	3	0	1	4	2	2	2	3	5	2	2	.	3	3	5
170	1	3	6	7	1	49	9	1	3	7	1	1	10	1	9	2	2	2	1	1	2	1	1	2	2	2	2	2	2	2	9	1	0	5	0	7	1	16	1	1	2	1	12	1	6	1	1	2	7
58	2	3	5	1	2	45	6	2	.	3	4	.	37	1	1	2	2	2	2	2	2	1	1	2	1	2	2	2	2	2	0	0	0	0	0	0	1	10	2	1	2	1	2	1	3	.	4	2	10
296	1	2	2	14	1	20	1	1	8	7	4	.	11	1	1	2	2	2	2	1	2	2	2	2	1	2	2	2	2	2	2	1	0	0	0	2	1	2	1	1	2	2	6	2	8	1	1	4	9
673	3	1	3	21	1	23	2	2	.	1	1	1	15	2	2	2	2	2	2	1	2	2	2	2	1	2	2	2	2	2	6	0	0	2	0	6	2	0	1	2	2	1	4	2	5	.	4	1	8
535	1	1	4	17	1	30	3	2	.	1	1	1	7	1	3	1	1	2	2	1	2	2	2	2	1	2	2	2	2	2	2	0	0	0	0	2	1	1	1	1	2	1	5	1	3	.	4	1	7
320	3	2	2	15	1	25	2	1	7	1	1	1	32	2	2	2	2	2	2	2	2	2	2	2	2	2	2	2	2	2	2	1	0	0	0	3	1	1	1	1	1	1	4	1	4	1	2	4	5
305	1	2	2	14	1	30	3	2	.	7	1	1	6	2	3	2	2	2	2	2	2	2	2	2	1	2	2	2	2	2	1	0	0	0	0	6	1	5	1	1	2	1	5	2	4	1	1	3	4
327	3	2	2	15	1	30	5	1	2	1	1	1	12	2	.	1	2	2	2	1	2	1	2	2	2	2	2	2	2	2	2	0	0	0	0	4	1	3	1	1	2	1	7	1	3	.	1	4	10
334	4	2	9	16	1	30	4	2	.	7	1	1	13	1	4	1	2	2	2	1	2	2	2	2	2	2	2	2	2	2	4	0	0	0	6	3	1	2	1	1	1	2	6	1	3	.	1	7	3
353	4	2	9	16	1	25	2	2	.	7	1	2	23	2	4	2	1	2	2	1	2	2	1	2	2	2	2	2	2	2	2	0	0	0	6	2	1	0.5	1	1	2	1	4	1	3	.	1	3	3
164	1	3	6	7	1	25	1	1	5	7	1	1	24	2	1	2	1	2	2	1	2	2	1	2	2	2	2	2	2	2	3	1	0	0	0	2	1	1	1	1	1	1	3	1	8	2	1	7	10
652	3	1	4	19	1	.	1	1	97	5	1	4	17	1	.	1	1	1	2	1	2	1	1	2	2	2	2	2	2	2	0	0	0	0	0	0	2	0	1	1	1	1	3	1	3	3	1	3	5
667	3	1	3	21	1	25	3	2	.	1	1	1	17	2	3	2	2	2	2	2	2	2	2	2	1	2	2	2	2	2	9	2	0	0	0	10	1	7	1	1	2	1	5	2	5	.	4	6	5
586	1	1	3	24	1	.	3	2	.	1	1	1	9	1	3	2	2	2	2	2	2	2	2	2	1	2	2	2	2	2	2	0	0	0	0	2	1	3	1	1	2	1	5	1	7	.	1	2	5
659	3	1	4	19	1	26	2	2	.	1	1	1	16	2	2	2	2	2	2	2	2	2	1	2	1	2	2	2	2	2	1	1	0	0	4	0	1	2	1	1	1	1	5	1	3	1	1	1	5
4	3	3	5	3	2	40	5	2	.	1	1	1	17	1	5	2	2	2	2	2	2	1	1	2	1	2	2	2	2	2	2	0	0	0	0	1	2	0	1	1	1	1	7	2	8	1	4	2	4
649	3	1	4	19	1	35	4	1	3	1	1	1	32	2	1	2	2	2	2	1	2	2	2	2	1	2	2	2	2	2	2	0	0	1	0	1	1	2	1	1	1	1	8	1	3	1	1	3	6
338	4	2	9	16	1	19	1	1	3	7	1	1	18	1	6	1	2	2	2	1	2	2	2	2	2	2	2	2	2	2	4	1	0	0	5	0	1	2	1	1	2	2	6	1	9	1	4	6	4
11	3	3	5	3	1	25	3	2	.	1	1	1	28	1	2	2	2	2	2	1	2	1	1	2	1	2	2	2	2	2	2	1	0	0	6	8	1	1.5	1	1	1	1	5	1	9	1	4	4	5
7	3	3	5	3	1	21	1	1	10	1	1	1	9	1	1	1	2	2	2	1	2	1	1	2	1	2	2	2	2	2	4	2	0	0	5	5	2	0	1	1	1	1	7	1	8	1	4	4	4
314	3	2	2	15	1	30	.	1	8	1	1	1	15	2	4	2	1	2	2	1	2	1	2	2	1	2	2	2	2	2	0	1	0	0	0	0	1	2	1	1	2	1	7	1	2	.	1	2	5
216	4	2	1	11	1	32	5	1	7	1	1	1	12	2	5	2	1	2	2	2	2	2	2	2	2	2	2	2	2	2	3	1	0	5	6	5	1	2	1	1	2	2	7	2	2	.	4	3	8
207	4	2	1	11	1	.	.	1	7	1	1	1	6	2	1	1	1	2	2	2	2	1	2	2	1	2	2	2	2	2	4	1	0	0	0	5	1	3	1	1	2	2	3	1	2	.	2	2	7
312	3	2	2	15	2	45	2	1	3	1	1	1	15	2	2	2	1	2	2	1	2	1	2	1	1	2	2	2	2	2	4	3	0	0	4	2	1	1	1	1	2	1	6	1	3	.	2	0	3
539	1	1	4	17	1	30	1	1	8	1	4	.	15	2	1	2	2	2	2	2	2	1	2	2	1	2	2	2	2	2	0	1	0	0	0	0	1	3	1	1	2	1	3	1	3	.	4	1	6
341	4	2	9	16	1	32	2	1	6	7	4	.	12	2	3	2	2	2	2	2	2	2	1	2	2	2	2	2	2	2	0	0	0	0	10	0	1	1	2	1	2	1	3	1	3	.	1	4	5
40	4	3	5	4	1	40	8	2	.	1	1	1	8	1	8	2	1	2	2	2	2	1	1	2	2	2	2	2	2	2	4	1	0	0	0	0	1	10	1	1	2	1	10	2	7	1	1	0	10
322	3	2	2	15	1	26	1	1	10	7	1	5	8	2	1	1	2	2	2	1	2	1	1	2	2	2	2	2	2	2	3	0	0	0	0	2	2	0	2	1	2	1	3	1	3	.	2	7	3
168	1	3	6	7	2	43	1	2	.	1	1	6	17	1	1	1	1	2	2	1	2	1	1	2	2	2	2	2	2	2	0	0	0	0	5	0	2	0	2	1	2	1	4	1	3	.	1	1	3
646	3	1	4	19	1	27	3	1	6	1	1	1	19	1	.	2	2	2	2	1	2	2	2	2	2	2	2	2	2	2	1	1	0	1	0	3	1	3	1	1	1	1	5	2	3	1	1	1	4
83	3	3	5	3	1	22	1	1	10	1	1	.	8	1	1	1	1	2	2	1	2	1	1	2	1	2	2	2	2	2	2	1	0	0	0	2	1	40	1	1	2	1	3	1	3	.	4	2	7
5	3	3	5	3	2	38	3	2	.	1	1	1	26	2	2	2	2	2	2	2	2	1	1	2	1	2	2	2	2	2	3	2	0	0	0	2	2	1	1	1	1	1	4	2	9	1	1	3	5
674	3	1	3	21	1	24	4	2	.	1	1	1	12	2	.	2	2	2	2	1	2	2	2	2	1	2	2	2	2	2	8	1	0	0	0	6	1	5	1	1	2	1	5	2	9	1	4	4	12
203	4	2	1	11	1	38	6	2	.	1	1	1	11	1	6	2	2	2	2	1	2	2	2	2	1	2	2	2	2	2	3	3	0	7	0	3	1	3	1	1	1	2	8	1	3	.	4	2	5
221	4	2	1	11	1	45	8	1	3	1	1	1	35	2	8	2	2	2	2	1	2	2	2	2	1	2	2	2	2	2	2	0	0	5	5	2	1	1	1	1	2	2	8	1	3	.	1	5	6
411	4	4	7	30	1	25	2	1	7	7	1	1	9	1	2	2	1	2	2	1	2	1	1	2	1	2	2	2	2	2	3	1	0	0	0	30	1	5	1	1	1	1	5	2	9	1	1	1	6
642	3	1	4	19	1	19	1	1	9	1	1	1	19	1	1	1	2	1	2	1	2	2	2	2	1	2	2	1	2	2	3	1	0	3	5	0	1	3	1	1	1	1	7	1	3	1	1	4	6
66	2	3	5	1	1	24	2	1	10	7	1	5	14	2	1	1	1	2	1	2	1	1	2	1	2	2	2	2	2	2	2	0	0	0	1	5	1	2	3	1	2	1	5	2	5	.	3	2	8
250	3	2	1	12	1	28	2	1	4	1	1	1	18	2	2	2	2	2	2	2	2	2	1	2	1	2	2	2	2	2	3	0	0	2	0	3	2	0	3	1	96	2	2	1	4	.	1	4	5
401	4	4	7	30	1	19	3	1	5	7	1	1	19	1	2	2	2	2	2	2	1	1	2	1	2	2	2	2	2	2	1	0	0	0	0	0	1	2	2	1	2	1	5	2	3	.	1	1	3
253	3	2	1	12	1	29	1	1	8	1	1	1	11	1	1	1	2	2	2	2	2	2	1	2	1	2	2	2	2	2	3	1	0	15	0	0	1	1	1	1	2	1	3	1	4	.	1	1	6
662	3	1	4	19	1	21	1	1	6	7	1	1	33	2	1	1	2	1	2	1	2	2	2	2	1	2	2	2	2	2	3	0	0	0	0	5	1	3	1	1	2	1	3	1	3	2	1	1	9
653	3	1	4	19	1	28	2	2	.	1	1	1	19	1	2	2	2	1	1	2	2	2	2	2	1	2	2	2	2	2	3	1	0	1	0	3	1	1	1	1	1	1	3	1	3	1	1	1	5
23	4	3	5	4	1	30	7	2	.	1	1	1	18	2	7	1	2	2	2	1	2	1	1	2	1	2	2	2	2	2	3	0	0	0	3	6	1	16	1	1	1	1	9	1	9	1	1	4	6
644	3	1	4	19	1	23	2	1	5	1	1	1	34	1	2	2	1	2	2	1	2	2	1	2	1	2	2	2	2	2	1	2	0	2	0	10	1	3	1	1	2	1	6	2	3	3	4	2	7
687	2	1	3	23	1	26	2	1	8	1	1	1	28	2	2	2	2	2	2	2	2	2	2	2	1	2	2	2	2	2	5	1	0	0	2	10	1	2	1	1	2	1	4	1	8	1	1	3	4
35	4	3	5	4	1	21	2	2	.	1	1	1	12	2	2	1	1	1	2	1	2	1	1	2	1	2	2	2	2	2	3	1	0	0	0	0	1	1	1	1	1	1	4	2	96	1	1	4	6
423	2	4	8	26	1	22	2	2	.	1	1	1	13	1	.	2	2	2	2	2	2	1	2	2	1	2	2	2	2	2	1	0	0	0	0	2	1	1	1	1	1	1	4	1	4	.	1	3	8
257	3	2	1	12	1	32	7	2	.	1	1	1	12	1	7	2	2	2	2	2	2	2	2	2	2	2	2	2	2	2	3	0	0	0	0	5	1	1	1	1	2	2	9	2	4	.	1	4	6
413	4	4	7	30	1	.	1	2	.	7	1	1	24	1	3	2	2	2	2	2	1	1	2	1	2	2	2	2	2	2	5	2	0	5	0	3	1	8	1	1	2	1	7	1	9	1	1	2	5
183	2	2	1	10	1	25	2	2	.	1	1	1	6	2	2	2	1	2	2	1	2	1	2	1	2	2	2	2	2	2	0	0	0	0	0	0	1	1	2	1	2	1	4	2	3	.	1	3	6
683	3	1	3	21	1	20	3	2	.	1	1	1	12	2	3	2	2	2	2	2	2	2	2	2	1	2	2	2	2	2	4	0	0	0	0	10	1	3	1	1	2	1	5	2	8	1	2	1	15
347	4	2	9	16	1	30	3	2	.	7	1	1	35	1	1	1	2	2	2	1	2	2	2	2	2	2	2	2	2	2	6	0	0	2	18	12	1	1	1	1	2	2	5	1	3	.	4	3	3
409	4	4	7	30	1	17	2	1	4	7	1	1	6	1	2	1	2	2	1	2	1	1	2	1	2	2	1	2	2	2	6	1	0	0	0	0	1	2	1	1	1	1	4	1	3	.	1	2	3
80	1	3	5	2	1	20	1	2	.	7	1	1	15	2	1	2	1	2	2	2	2	1	1	2	1	2	2	2	2	2	4	0	0	0	0	0	1	6	1	1	2	1	3	1	9	1	1	2	5
266	3	2	1	12	1	40	6	2	.	1	1	1	7	1	5	1	2	2	2	1	2	2	1	2	1	2	2	2	2	2	2	1	0	0	2	0	1	2	1	1	2	2	6	1	5	.	1	0	12
89	4	3	6	5	1	.	7	1	2	7	1	1	7	1	1	1	2	2	2	2	2	2	1	2	2	2	2	2	2	2	8	1	0	0	0	3	1	60	1	1	1	3	1	8	3	3	1	3	5
247	3	2	1	12	1	20	1	1	10	7	1	96	19	1	1	1	2	1	2	1	2	1	1	2	2	2	2	2	2	2	0	0	0	0	0	0	2	0	2	1	2	2	1	1	4	.	4	1	3
476	1	4	7	31	1	20	2	1	7	1	1	.	9	1	2	2	1	2	2	1	2	1	1	2	1	2	2	2	2	2	2	0	0	0	1	0	2	0	3	1	2	1	5	3	3	.	1	2	4
525	3	4	8	27	1	22	2	1	9	7	1	5	41	1	2	2	2	2	2	1	2	1	1	2	1	2	2	2	2	2	1	0	0	0	0	3	1	4	1	2	2	1	4	1	7	.	2	1	10
92	4	3	6	5	1	28	6	1	2	7	1	1	20	1	6	1	1	2	2	1	2	1	1	2	1	2	2	2	2	2	20	5	0	4	16	0	1	16	1	1	2	1	14	1	4	3	1	4	5
396	4	4	8	25	1	.	6	1	6	7	1	1	10	2	3	2	2	2	2	2	1	1	2	1	2	2	2	2	2	2	1	0	0	0	0	0	1	2	1	1	1	1	8	3	3	.	1	3	4
685	2	1	3	23	1	26	1	2	.	1	4	.	56	2	1	2	2	2	2	2	2	2	2	2	2	2	2	2	2	2	3	0	0	0	1	4	1	3	4	1	2	1	5	1	9	1	1	2	3
567	4	1	4	20	2	38	1	2	.	4	3	.	59	1	1	2	2	2	2	1	2	2	2	2	1	2	2	2	2	2	0	1	0	0	0	0	2	0	1	1	1	1	2	1	3	.	1	4	7
643	3	1	4	19	1	40	5	1	8	1	1	1	21	1	5	1	2	2	2	1	2	2	2	2	2	1	2	2	2	2	3	2	0	2	1	3	1	3	1	1	2	1	7	1	3	1	1	2	6
352	4	2	9	16	1	30	4	2	.	7	1	1	9	1	6	2	2	2	2	1	2	2	1	2	2	2	2	2	2	2	12	3	0	0	30	1	2	0	3	1	2	2	6	2	8	1	1	7	10
140	3	3	6	6	1	20	2	1	6	1	1	1	6	2	.	2	2	2	2	1	2	1	1	2	2	2	2	2	2	2	4	0	0	0	2	0	1	4	1	1	1	1	4	2	7	.	1	2	6
290	1	2	2	14	1	34	4	2	.	1	4	.	22	1	4	2	2	2	2	2	2	2	2	2	1	2	2	2	2	2	0	0	0	0	0	1	1	0.5	1	1	2	1	4	2	8	1	4	4	5
686	2	1	3	23	1	35	4	2	.	1	1	1	17	1	4	2	2	2	2	2	2	2	2	2	1	2	2	2	2	2	4	1	0	0	0	1	1	4	1	1	2	1	6	1	8	1	4	1	5
34	4	3	5	4	1	21	1	2	.	1	1	1	29	2	1	1	2	2	2	2	2	1	1	2	1	2	2	2	2	2	2	1	0	0	0	0	2	0	1	1	2	1	3	1	3	.	4	2	5
330	3	2	2	15	1	40	5	2	.	1	1	1	24	1	.	1	1	2	2	1	2	2	2	2	2	2	2	2	2	2	2	0	0	10	0	2	1	1	1	1	2	1	7	1	6	1	4	3	10
471	1	4	7	31	1	.	5	1	4	1	1	1	57	2	4	2	2	2	2	2	2	2	2	2	2	2	2	2	2	2	0	0	0	0	0	0	2	0	1	1	1	1	5	4	3	.	1	4	5
408	4	4	7	30	1	.	2	2	.	7	1	1	9	2	3	1	2	2	2	1	2	1	1	2	1	2	2	1	2	2	6	1	0	0	4	10	1	3	1	1	1	1	6	2	8	1	1	1	4
97	4	3	6	5	1	30	4	2	.	7	1	1	14	1	4	2	2	2	2	2	2	2	1	2	1	2	2	2	2	2	3	0	0	0	2	0	1	4	1	1	1	1	6	2	8	3	4	2	7
613	4	1	3	22	1	33	6	2	.	1	1	1	6	2	.	2	2	2	2	2	2	2	2	2	1	2	2	2	2	2	2	0	0	0	0	7	1	7	1	1	2	1	8	2	9	1	1	3	4
600	4	1	3	22	1	25	1	2	.	1	1	1	9	1	1	2	2	2	2	2	2	2	2	2	1	2	2	2	2	2	3	0	0	0	0	3	1	4	1	1	2	1	3	1	9	1	1	4	3
414	4	4	7	30	1	.	3	2	.	7	1	1	8	1	2	2	1	2	2	2	1	1	2	1	2	2	2	2	2	2	2	1	0	1	0	1	1	1	1	1	1	1	5	1	9	1	1	2	4
417	4	4	7	30	1	28	6	1	5	7	1	1	11	1	6	2	2	2	2	2	2	1	1	2	2	2	2	2	2	2	1	0	0	0	2	2	1	1	1	1	1	1	8	2	9	1	1	1	6
503	2	4	7	29	2	25	4	1	98	1	1	3	18	1	2	2	2	2	2	1	2	1	1	2	1	2	2	2	2	2	1	0	0	0	0	1	2	0	1	1	1	1	6	2	3	.	1	7	8
255	3	2	1	12	1	35	6	1	6	1	1	1	8	1	6	2	2	2	2	2	2	2	2	2	1	2	2	2	2	2	1	1	0	0	2	1	1	1	1	1	2	2	8	1	4	.	1	5	8
373	1	4	8	28	1	24	3	2	.	7	1	1	37	1	3	2	1	2	2	1	2	1	1	2	1	2	2	2	2	2	3	0	0	0	0	2	1	5	1	1	2	1	5	2	7	.	1	5	4
451	3	4	7	32	1	26	3	1	4	6	1	5	26	2	.	2	1	2	2	1	2	1	1	2	1	2	2	2	2	2	2	0	0	2	0	1	1	0.25	1	1	1	1	4	2	3	.	1	1	10
529	3	4	8	27	1	30	5	1	2	7	1	5	11	1	5	1	1	2	2	1	2	1	1	2	1	2	2	2	2	2	0	0	0	0	0	3	1	8	1	2	2	1	7	2	7	.	1	1	12
494	2	4	7	29	1	23	2	1	7	7	1	4	16	1	2	1	1	2	2	1	2	2	1	2	1	2	1	2	2	2	3	0	0	1	0	3	1	1	1	1	1	1	4	1	3	.	1	2	4
206	4	2	1	11	1	28	1	1	98	5	1	5	26	1	1	2	2	1	2	1	2	1	1	1	2	2	2	2	2	2	0	0	0	0	0	2	2	0	2	1	2	2	3	1	3	.	2	1	5
59	2	3	5	1	1	33	2	1	10	7	1	5	15	1	2	2	2	1	2	1	2	1	1	2	1	2	2	2	2	2	2	0	0	0	2	0	1	1	2	1	2	1	3	1	1	.	3	7	8
354	4	2	9	16	1	35	3	2	.	7	1	1	17	1	5	2	2	2	2	2	2	2	2	2	2	2	2	2	2	2	0	0	0	0	20	4	1	2	1	1	1	2	5	1	3	.	4	3	12
581	1	1	3	24	1	.	4	2	.	1	1	1	9	1	4	2	1	2	2	1	2	2	1	2	1	2	2	2	2	2	5	2	0	0	4	4	1	3	1	1	2	1	6	1	8	1	1	2	7
699	2	1	3	23	1	28	4	2	.	1	1	1	10	1	.	2	2	2	2	1	2	2	2	2	1	2	2	2	2	2	3	0	0	0	0	0	1	8	1	1	2	1	6	2	8	1	1	1	3
455	3	4	7	32	1	.	7	1	5	7	1	1	12	2	7	2	1	2	2	1	2	2	1	2	1	2	2	2	2	2	2	0	0	0	3	14	1	1	1	1	1	1	9	2	3	.	1	3	8
103	4	3	6	5	1	26	3	1	4	7	1	1	22	2	3	2	1	2	2	2	2	2	2	2	1	2	2	2	2	2	0	0	0	0	4	3	1	8	1	1	1	1	5	1	8	3	1	4	6
666	3	1	3	21	1	32	4	1	4	1	1	1	17	2	5	2	2	2	2	2	2	2	2	2	1	2	2	2	2	2	5	2	0	0	0	1	1	2	1	1	2	1	7	1	5	.	4	3	4
572	4	1	4	20	1	30	3	2	.	4	1	4	17	2	3	2	2	2	2	1	2	1	1	2	1	2	2	2	2	2	0	0	0	0	0	0	1	7	2	1	2	1	4	1	3	.	1	2	6
109	4	3	6	5	1	.	8	2	.	7	1	1	7	1	8	1	1	2	2	1	2	1	1	2	1	2	2	2	2	2	10	2	0	0	4	15	1	4	1	1	1	1	10	2	8	3	1	1	7
615	4	1	3	22	1	25	2	2	.	1	1	1	15	2	.	2	2	2	2	2	2	2	2	2	1	2	2	2	2	2	5	0	0	3	4	2	1	3	1	1	2	1	4	1	5	.	1	3	4
598	4	1	3	22	1	30	6	2	.	1	1	1	31	1	6	2	2	2	2	2	2	2	2	2	1	2	2	2	2	2	4	1	0	3	3	5	1	4	1	1	2	1	8	1	6	1	1	1	3
50	2	3	5	1	1	27	5	2	.	1	1	1	12	1	5	2	2	2	2	2	2	1	1	2	1	2	2	2	2	2	6	2	0	0	5	4	1	2	1	1	2	1	7	1	6	1	2	3	7
663	3	1	3	21	1	30	4	2	.	1	1	1	22	1	4	2	1	2	2	1	2	2	2	2	1	2	2	2	2	2	10	2	0	0	10	0	2	0	1	1	2	1	8	2	5	.	1	1	10
500	2	4	7	29	1	.	1	2	.	7	1	1	24	1	.	2	2	2	2	2	2	2	2	2	2	2	2	2	2	2	0	0	0	0	1	0	1	1	1	2	1	1	2	0	3	1	1	6	8
616	4	1	3	22	1	37	7	2	.	1	1	.	15	1	7	2	2	2	2	2	2	2	2	2	2	1	2	2	2	2	0	0	0	0	5	4	1	3	1	1	2	1	9	2	4	.	1	4	4
608	4	1	3	22	1	28	3	2	.	1	1	1	18	1	3	2	2	2	2	2	2	2	2	2	1	2	2	2	2	2	5	0	0	0	4	16	1	5	1	1	2	1	5	1	5	.	1	3	6
48	2	3	5	1	1	32	5	2	.	7	1	6	22	1	4	2	1	2	2	1	2	1	1	2	2	2	2	2	2	2	0	0	0	0	0	0	2	0	1	1	2	1	7	2	4	.	2	4	8
565	4	1	4	20	1	30	2	1	7	1	1	1	14	1	.	1	2	1	2	1	2	1	1	2	1	2	2	2	2	2	2	0	0	0	0	0	1	3	1	1	2	1	4	1	3	.	1	5	8
220	4	2	1	11	1	28	5	2	.	1	1	1	17	1	5	1	2	2	2	2	2	2	2	2	1	2	2	2	2	2	3	2	0	3	0	3	1	1	1	1	1	2	7	2	3	.	4	1	4
258	3	2	1	12	1	42	3	2	.	1	1	4	30	2	3	1	2	2	2	1	2	1	1	2	2	2	2	2	2	2	0	0	0	0	0	4	1	1	1	1	2	2	3	2	4	.	4	2	4
356	1	4	8	28	1	25	4	1	2	7	1	4	9	2	4	2	1	2	2	2	1	1	2	1	2	2	2	2	2	2	4	0	0	0	0	0	1	3	1	1	1	1	6	2	3	.	1	1	4
72	1	3	5	2	1	25	2	1	5	7	1	1	11	1	2	2	1	1	1	1	2	1	1	2	2	2	2	2	2	2	1	0	0	2	0	0	2	0	4	1	2	1	5	2	1	.	1	3	5
15	3	3	5	3	1	25	1	1	2	1	1	1	24	2	1	2	2	2	2	1	2	1	1	1	1	2	2	2	2	2	3	1	0	0	2	3	2	0	1	1	1	1	3	1	9	1	1	3	8
137	3	3	6	6	1	20	2	1	4	1	1	1	6	2	2	2	1	2	2	1	1	1	1	2	2	2	2	2	2	2	17	2	0	0	10	0	1	8	1	1	1	1	5	2	8	3	1	2	4
412	4	4	7	30	1	23	2	1	7	6	1	1	7	1	2	2	1	2	2	1	2	1	1	2	1	2	2	2	2	2	3	1	0	2	0	6	1	8	1	1	1	1	5	1	3	.	1	1	10
71	1	3	5	2	1	26	1	1	10	1	1	2	29	1	1	1	1	1	1	1	2	1	1	2	1	2	2	2	2	2	0	0	0	0	0	1	2	0	4	1	2	1	3	1	2	1	1	3	5
251	3	2	1	12	1	22	2	1	5	1	1	1	6	2	2	1	1	2	2	1	2	2	1	2	1	2	2	2	2	2	3	0	0	5	4	2	1	0.5	1	1	2	2	2	2	4	.	1	3	6
145	3	3	6	6	1	20	1	1	6	1	1	1	15	1	1	1	1	2	2	1	2	1	1	2	2	2	2	2	2	2	3	0	0	0	4	4	1	4	1	1	1	1	3	1	7	.	1	2	5
540	1	1	4	17	1	24	1	1	4	1	1	1	12	2	1	2	2	2	2	1	2	2	2	2	1	2	2	2	2	2	1	0	0	3	0	0	1	9	1	1	2	1	3	1	3	.	1	3	3
46	2	3	5	1	1	25	6	2	.	7	4	.	37	2	4	2	2	2	2	2	2	2	2	1	2	2	2	2	2	2	0	0	0	0	0	0	2	0	2	1	2	1	5	3	3	.	4	2	.
609	4	1	3	22	1	25	2	2	.	1	1	1	14	2	.	2	2	2	2	2	2	2	2	2	1	2	2	2	2	2	4	0	0	0	0	4	1	7	1	1	2	1	4	1	9	1	1	3	5
647	3	1	4	19	1	22	1	2	.	7	1	2	31	1	1	1	1	2	2	1	2	2	2	2	1	2	2	2	2	2	4	2	0	0	0	2	1	3	1	1	1	1	5	1	3	1	1	3	5
519	3	4	8	27	1	20	2	1	9	7	1	5	20	1	2	1	2	2	2	1	2	1	1	2	1	2	2	2	2	2	1	0	0	0	0	8	1	16	1	2	1	1	4	1	8	1	2	1	6
513	3	4	8	27	2	25	7	1	8	1	1	1	17	1	7	2	2	2	2	2	2	1	1	2	1	2	2	2	2	2	0	0	0	0	0	0	1	1	1	2	1	1	9	3	7	.	1	1	4
105	4	3	6	5	1	24	3	1	2	7	1	1	19	2	3	1	2	2	2	2	2	2	1	2	1	2	2	2	2	2	4	0	0	0	0	10	1	4	1	1	1	1	5	2	8	3	1	2	5
55	2	3	5	1	1	22	2	1	3	6	1	1	7	1	2	1	1	2	2	1	2	1	1	2	1	2	2	2	2	2	0	2	0	0	0	1	1	4	1	1	2	1	4	2	6	3	4	5	7
37	4	3	5	4	1	35	6	1	6	1	1	1	8	2	1	2	2	2	2	2	2	1	1	2	1	2	2	2	2	2	7	3	0	0	9	6	1	12	1	1	1	1	9	2	9	1	1	14	10
693	2	1	3	23	1	25	2	1	3	1	1	1	11	1	2	2	2	2	2	2	2	2	2	2	1	2	2	2	2	2	3	0	0	0	4	0	1	4	1	1	2	1	5	2	3	.	1	1	4
538	1	1	4	17	1	19	1	1	8	1	1	1	12	1	1	2	1	2	2	1	2	2	2	2	1	2	2	2	2	2	3	0	0	0	0	4	1	1	1	1	2	1	3	1	9	1	1	0	.
432	2	4	8	26	1	25	3	1	4	1	1	1	14	2	3	1	2	2	2	2	2	1	1	2	1	2	2	2	2	2	2	0	0	0	0	4	1	2	1	1	1	1	5	1	4	.	1	6	6
190	2	2	1	10	1	31	4	1	5	1	4	.	25	1	4	2	2	2	2	2	2	2	2	2	2	2	2	2	2	2	1	0	0	3	0	0	1	2	3	1	1	1	3	2	8	1	1	2	.
307	1	2	2	14	1	28	1	1	2	1	4	.	9	2	1	2	2	2	2	2	2	2	2	2	1	2	2	2	2	2	2	0	0	0	4	0	1	1	2	1	2	1	2	1	8	1	4	7	3
447	3	4	7	32	1	28	2	1	3	7	1	1	23	1	3	2	2	2	2	2	2	1	1	2	1	2	2	2	2	2	3	1	0	0	7	0	1	2	1	1	2	1	5	2	3	.	1	1	5
520	3	4	8	27	2	.	3	2	.	1	1	96	48	1	3	2	2	2	2	2	2	1	2	2	1	2	2	2	2	2	1	0	0	0	0	1	1	8	1	1	1	1	5	2	8	1	1	1	6
528	3	4	8	27	2	46	1	2	.	7	1	1	41	1	1	2	1	2	2	2	2	1	2	2	1	2	2	2	2	2	4	1	0	4	0	2	1	2	1	1	1	1	5	1	8	1	1	1	7
142	3	3	6	6	1	25	4	2	.	1	1	1	6	1	4	1	2	2	2	1	2	1	1	2	2	2	2	2	2	2	4	3	0	0	2	0	1	4	1	1	1	1	6	2	3	.	1	3	5
692	2	1	3	23	1	.	1	2	.	1	1	1	18	1	1	2	2	2	2	2	2	2	2	2	1	2	2	2	2	2	3	1	0	0	1	5	2	2	1	1	2	1	3	1	8	1	1	1	6
624	2	1	4	18	2	.	1	2	.	7	1	4	54	1	1	2	1	1	2	1	2	1	1	2	1	2	2	2	2	2	0	0	0	0	0	0	2	0	1	3	2	1	6	2	2	.	1	1	3
619	2	1	4	18	1	.	2	2	.	1	1	1	24	1	2	2	2	2	2	1	2	2	2	2	1	2	2	2	2	2	2	1	0	0	1	0	1	25	1	1	2	1	4	2	3	.	1	0	3
607	4	1	3	22	1	25	1	2	.	1	1	1	17	1	1	2	2	2	2	2	2	2	2	2	1	2	2	2	2	2	4	0	0	0	0	0	1	7	1	1	2	1	3	1	5	1	1	2	3
641	3	1	4	19	1	30	4	2	.	1	1	1	28	1	4	2	1	2	2	1	2	2	1	2	1	2	2	2	2	2	4	1	0	4	0	0	1	3	1	1	2	1	5	1	5	3	4	2	4
300	1	2	2	14	1	22	1	2	.	7	1	3	9	1	1	2	2	2	2	1	2	2	2	2	2	2	2	2	2	2	2	0	0	0	0	1	1	2	1	1	1	2	3	1	6	1	4	3	3
560	4	1	4	20	2	30	4	2	.	1	1	1	22	1	3	2	2	2	2	2	2	2	2	2	1	2	2	2	2	2	3	1	0	2	0	0	1	2	1	1	2	1	6	2	6	1	4	4	8
651	3	1	4	19	1	18	5	2	.	1	1	1	8	2	.	2	1	1	2	1	2	2	2	2	2	2	2	2	2	2	2	1	0	5	0	9	1	2	1	1	2	1	6	1	5	1	1	1	3
138	3	3	6	6	1	35	4	2	.	1	1	1	19	1	4	1	1	2	2	1	2	1	1	2	1	2	2	2	2	2	5	2	0	0	5	6	1	8	1	1	1	1	6	2	7	.	1	2	4
346	4	2	9	16	1	31	4	2	.	7	1	1	10	2	6	1	1	2	2	1	2	2	2	2	2	2	2	2	2	2	2	0	0	0	5	0	1	1.5	1	1	2	1	6	1	3	.	1	7	6
152	3	3	6	6	1	25	7	2	.	1	1	1	14	1	7	1	2	2	2	1	2	1	1	2	2	2	2	2	2	2	2	0	0	0	7	2	1	16	1	1	1	1	9	1	7	.	1	2	4
110	4	3	6	5	1	28	7	1	4	7	1	1	11	2	7	1	1	2	2	1	2	1	1	2	1	2	2	2	2	2	8	1	0	0	2	0	1	12	1	1	1	1	10	2	4	1	1	1	8
96	4	3	6	5	1	20	1	1	9	7	1	1	9	1	1	1	1	2	2	1	2	2	1	2	1	2	2	2	2	2	40	11	0	0	4	0	1	1	1	1	1	1	3	1	8	2	1	4	6
213	4	2	1	11	1	36	7	1	3	1	1	1	6	2	7	1	2	2	2	2	2	2	2	2	1	2	2	2	2	2	3	0	0	1	0	3	1	2	1	1	2	2	9	2	6	1	1	8	7
133	2	3	6	8	1	20	1	1	4	7	1	96	18	1	1	2	1	2	2	1	2	2	1	2	2	2	2	2	2	2	0	0	0	0	0	11	1	4	1	1	1	1	3	1	8	2	1	1	4
410	4	4	7	30	1	20	1	1	10	7	1	1	11	2	.	2	2	2	2	2	1	2	1	1	2	1	2	2	2	2	3	0	0	2	0	10	1	2	1	1	1	1	3	1	3	.	1	3	4
524	3	4	8	27	1	20	1	1	10	5	1	5	20	1	1	2	1	2	2	1	2	1	1	2	1	2	2	2	2	2	2	0	0	0	0	3	1	4	1	2	2	1	5	1	3	.	2	1	5
202	4	2	1	11	2	31	3	1	7	1	1	1	24	2	3	1	1	2	2	1	2	1	1	2	1	2	2	2	2	2	2	1	0	0	0	3	1	2	1	1	2	2	5	2	3	.	4	1	8
217	4	2	1	11	1	28	3	1	1	1	1	1	10	2	10	1	1	2	2	2	2	2	2	2	2	2	2	2	2	2	0	0	0	0	0	7	1	2	1	1	2	2	5	1	3	.	1	1	6
162	1	3	6	7	1	23	1	1	9	7	1	6	7	1	1	1	1	1	1	1	1	1	1	2	2	2	1	2	1	2	2	0	0	0	4	1	2	0	1	3	2	3	3	1	2	1	1	2	3
3	3	3	5	3	1	30	8	2	.	1	4	.	8	1	2	2	2	2	2	2	2	1	1	2	1	2	2	2	2	2	0	0	0	0	0	0	2	0	3	1	1	1	9	3	9	1	4	10	10
403	4	4	7	30	2	18	.	1	9	7	2	.	36	2	2	1	2	2	2	1	2	1	1	2	1	2	2	2	2	2	4	1	0	0	8	5	1	4	1	1	2	1	8	3	8	1	1	8	3
208	4	2	1	11	1	30	1	1	8	1	4	.	58	2	1	2	2	2	2	2	2	2	2	2	2	2	2	2	2	2	0	0	0	0	0	2	1	2	3	1	2	2	2	1	4	.	4	1	4
602	4	1	3	22	1	28	3	2	.	1	1	1	17	2	3	1	2	2	2	2	2	2	2	2	1	2	2	2	2	2	2	0	0	0	0	9	1	2	1	1	2	1	5	2	9	1	4	2	5
146	3	3	6	6	1	25	7	2	.	1	1	1	8	2	7	1	2	2	2	1	2	1	1	2	2	2	2	2	2	2	10	4	0	0	10	1	1	8	1	1	1	1	9	2	7	.	1	2	5
325	3	2	2	15	1	31	2	1	12	5	1	5	7	1	.	1	1	1	2	1	2	1	1	1	2	2	2	2	2	2	0	0	0	0	0	0	2	0	2	1	2	1	5	1	7	.	1	2	5
29	4	3	5	4	1	18	1	1	3	1	1	1	11	1	.	1	1	2	2	2	2	2	1	2	1	2	2	2	2	2	4	0	0	0	5	8	1	10	1	1	1	1	3	1	9	1	1	2	5
28	4	3	5	4	1	42	8	1	3	1	1	1	20	2	8	1	2	2	2	2	2	2	1	2	1	2	2	2	2	2	2	0	0	0	2	3	1	8	1	1	1	1	10	1	9	1	1	1	5
91	4	3	6	5	1	.	10	2	.	7	1	1	14	2	10	1	2	2	2	1	2	1	1	2	1	2	2	2	2	2	7	3	0	0	4	0	1	16	1	1	1	1	12	1	8	3	1	2	6
254	3	2	1	12	1	30	3	2	.	1	1	1	12	1	3	2	2	2	2	1	2	2	2	2	2	2	2	2	2	2	3	1	0	0	0	4	1	1	1	1	2	2	3	2	4	.	1	2	8
522	3	4	8	27	1	21	2	1	6	7	1	1	17	1	2	2	2	2	2	1	2	1	1	2	1	2	2	2	2	2	0	0	0	0	0	2	1	4	1	1	1	1	4	2	7	.	1	2	8
98	4	3	6	5	1	20	1	1	4	7	1	1	16	1	1	2	2	2	2	2	2	2	1	2	1	2	2	2	2	2	3	0	0	0	3	0	1	4	1	1	1	1	4	1	8	3	4	5	4
328	3	2	2	15	1	27	3	2	.	1	1	1	25	2	.	2	2	2	2	2	2	2	2	2	2	2	2	2	2	2	5	0	0	0	6	2	2	0.25	1	1	1	1	5	1	3	.	4	8	10
156	3	3	6	6	1	25	2	2	.	1	1	1	8	1	2	1	1	2	2	1	2	1	1	2	2	2	2	2	2	2	3	1	0	4	3	0	1	8	1	1	1	1	4	2	7	.	4	2	3
453	3	4	7	32	1	40	4	1	10	1	1	1	57	1	4	1	1	2	2	1	2	1	1	2	1	2	2	2	2	2	3	0	0	0	0	4	1	4	1	1	1	1	6	1	3	.	1	3	9
599	4	1	3	22	1	20	2	2	.	1	1	1	16	2	.	2	2	2	2	2	2	2	2	2	1	2	2	2	2	2	4	0	0	0	6	5	1	12	1	1	2	1	4	2	6	1	1	3	4
39	4	3	5	4	1	22	2	2	.	1	1	1	6	2	2	2	2	2	2	2	2	2	1	1	1	2	2	2	2	2	4	5	0	0	8	1	2	0	1	1	2	1	5	2	3	1	1	4	10
189	2	2	1	10	1	22	2	1	6	1	1	1	6	2	2	2	2	2	2	2	2	2	2	2	2	2	2	2	2	2	3	0	0	2	0	1	2	2	1	1	1	1	4	2	3	.	1	3	6
553	4	1	4	20	1	40	5	2	.	1	1	1	22	1	5	1	2	2	2	1	2	2	2	2	1	2	2	2	2	2	2	1	0	0	0	0	1	2	1	2	2	3	4	1	3	.	1	4	9
351	4	2	9	16	1	18	1	2	.	7	1	1	7	1	7	2	2	2	2	2	2	2	2	2	2	2	2	2	2	2	6	5	0	1	1	10	1	5	1	1	2	2	7	1	3	.	4	7	6
541	1	1	4	17	1	30	3	2	.	1	1	1	7	1	.	2	2	2	2	2	2	2	2	2	2	2	2	2	2	2	1	1	0	1	0	0	1	2	3	1	2	1	6	2	3	1	4	7	3
580	1	1	3	24	1	.	3	2	.	1	1	1	9	1	3	2	2	2	2	2	2	2	2	2	2	1	2	2	2	2	4	0	0	2	0	2	2	0	1	1	2	1	5	2	8	1	1	3	8
62	2	3	5	1	1	27	5	2	.	1	1	1	15	1	5	2	2	2	2	1	2	1	1	2	1	2	2	2	2	2	4	1	0	0	10	10	1	5	1	1	2	1	7	2	8	1	4	7	8
509	3	4	7	27	1	25	3	2	.	7	1	1	48	1	3	2	2	2	2	2	2	1	1	2	1	2	2	2	2	2	6	0	0	0	4	0	1	2	1	1	1	1	5	1	3	.	1	2	8
677	3	1	3	21	1	25	4	2	.	1	1	1	10	2	1	2	2	2	2	2	2	2	2	2	1	2	2	2	2	2	10	2	0	0	0	3	1	13	1	1	2	1	7	3	5	.	2	1	15
579	1	1	3	24	1	.	5	2	.	1	1	1	18	1	5	2	2	2	2	2	2	2	2	2	1	2	2	2	2	2	2	0	0	1	0	3	1	3	1	1	2	1	7	1	8	1	4	1	5
267	2	2	2	13	1	27	4	1	3	7	1	1	15	2	4	2	2	2	2	2	2	2	1	2	1	2	2	2	2	2	5	3	0	0	6	3	1	2	1	1	2	1	6	2	1	.	2	1	6
149	3	3	6	6	1	20	2	2	.	1	1	1	16	2	2	1	1	2	2	1	2	1	1	2	2	2	2	2	2	2	18	3	0	0	4	0	1	16	1	1	1	1	4	1	3	.	1	2	5
435	2	4	8	26	1	22	1	2	.	1	1	1	12	2	1	2	2	2	2	2	2	1	2	2	1	2	2	2	2	2	0	0	0	0	0	0	1	1	1	1	1	1	3	1	8	1	1	3	5
148	3	3	6	6	1	20	2	2	.	1	1	1	20	1	2	1	2	2	2	2	2	2	1	2	1	2	2	2	2	2	5	1	0	0	3	0	1	4	1	1	1	1	4	2	9	1	1	2	4
12	3	3	5	3	1	35	7	2	.	1	1	1	9	2	6	1	2	2	2	1	2	1	1	2	1	2	2	2	2	2	3	1	0	9	0	2	1	4	1	1	1	1	9	2	9	1	1	2	7
107	4	3	6	5	1	.	6	2	.	7	1	1	24	1	6	2	2	2	2	2	2	2	1	2	1	2	2	2	2	2	6	3	0	0	0	0	1	8	1	1	1	1	8	2	8	3	1	3	6
294	1	2	2	14	1	22	1	2	.	7	1	1	6	1	1	1	1	2	2	1	2	2	2	2	1	2	2	2	2	2	2	0	0	4	0	0	2	4	1	1	1	2	3	1	8	1	4	4	3
548	1	1	4	17	1	23	1	2	.	7	1	2	32	2	1	1	2	2	2	1	2	2	2	2	1	2	2	2	2	2	0	0	0	0	5	0	2	0	2	1	2	1	3	1	1	.	1	1	3
603	4	1	3	22	1	20	2	2	.	1	1	1	9	1	2	2	2	2	2	2	2	2	2	2	2	2	2	2	2	2	3	0	0	0	0	6	1	3	1	2	1	1	4	1	4	.	1	2	4
378	4	4	8	25	1	.	3	2	.	7	1	1	49	1	3	1	2	2	2	2	1	1	2	1	2	2	2	2	2	2	1	0	0	0	0	2	1	4	1	1	1	1	5	1	4	1	1	1	3
433	2	4	8	26	1	22	1	1	4	1	1	1	18	1	1	1	1	2	2	1	2	1	1	2	1	2	2	2	2	2	0	1	0	0	0	6	1	1	1	1	1	1	3	1	7	.	1	3	10
363	1	4	8	28	1	25	5	1	6	7	1	1	36	2	5	1	2	2	2	2	1	2	1	1	1	2	2	2	2	2	0	0	0	0	0	0	1	2	1	1	1	1	7	1	3	.	1	1	5
428	2	4	8	26	1	25	2	1	2	1	1	1	32	2	2	2	2	2	2	2	2	1	1	2	1	2	2	2	2	2	1	0	0	0	0	2	1	1	1	1	1	1	4	1	4	.	1	2	8
426	2	4	8	26	1	26	3	1	4	1	1	1	18	1	3	2	1	2	2	1	2	1	1	2	1	2	2	1	2	2	2	1	0	4	0	0	1	1	1	1	1	1	5	1	4	.	1	3	7
364	1	4	8	28	1	25	3	1	4	7	1	1	13	1	3	1	1	2	2	2	1	1	2	2	2	2	2	2	2	2	4	0	0	0	0	1	1	4	1	1	1	1	5	2	8	1	1	2	6
68	1	3	5	2	1	27	3	1	3	7	1	96	18	2	3	1	1	1	2	1	1	1	1	2	2	1	2	2	2	2	0	0	0	0	6	0	2	0	3	3	2	1	5	1	3	1	2	3	5
583	1	1	3	24	1	.	2	1	5	1	1	1	11	2	1	2	2	2	2	1	2	2	2	2	1	2	2	2	2	2	3	1	0	0	0	0	2	0	1	1	2	1	3	2	8	1	1	1	5
186	2	2	1	10	1	22	1	1	9	1	1	1	15	1	14	2	1	2	2	1	2	1	1	2	2	2	2	2	2	2	0	0	0	0	0	0	1	2	1	1	2	1	3	1	3	.	1	2	10
464	3	4	7	32	2	32	8	1	8	1	1	1	35	1	7	2	1	2	2	2	2	1	2	1	1	2	2	2	2	2	3	0	0	0	0	2	1	2	3	1	2	1	10	2	3	.	1	2	4
406	4	4	7	30	1	16	2	1	10	7	1	6	7	2	2	2	1	2	2	1	2	1	1	2	1	1	2	2	2	2	2	0	0	0	0	3	1	1	2	1	1	1	6	2	3	.	1	1	10
309	1	2	2	14	1	24	2	1	8	7	1	1	11	2	2	2	2	2	2	2	2	2	2	2	2	2	2	2	2	2	2	1	0	2	0	0	1	0.5	1	1	1	2	4	2	8	1	4	4	5
248	3	2	1	12	1	26	1	1	10	5	1	2	6	1	1	1	2	2	2	1	2	1	1	2	2	2	2	2	2	2	0	0	0	0	0	0	2	0	2	3	2	2	1	1	7	.	2	8	5
626	2	1	4	18	1	35	4	1	9	1	1	1	40	2	4	2	1	2	2	1	2	2	2	2	1	2	2	2	2	2	1	1	0	0	4	2	1	4	1	1	2	1	6	1	3	.	1	3	5
517	3	4	8	27	2	36	1	1	4	1	1	96	18	1	1	1	1	2	2	1	2	1	1	2	1	2	2	2	2	2	2	0	0	0	0	6	1	1	1	1	1	1	3	1	7	.	1	1	4
536	1	1	4	17	1	25	2	2	.	1	4	.	24	2	2	2	2	2	2	2	1	2	2	2	2	2	2	2	2	2	0	0	0	0	0	5	1	1	1	1	1	1	3	1	3	.	4	3	7
485	1	4	7	31	2	.	8	1	3	1	3	.	19	1	6	2	2	2	2	1	2	1	1	2	1	2	2	2	2	2	3	0	0	0	1	3	2	0	1	1	2	1	8	1	3	.	1	6	6
319	3	2	2	15	1	16	0	1	98	7	2	.	8	1	1	1	2	1	1	1	2	1	1	2	2	1	1	2	2	2	2	1	0	3	8	3	1	2	1	1	2	1	9	1	2	.	2	2	6
265	3	2	1	12	1	35	1	1	6	1	4	.	25	2	1	2	2	2	2	2	2	2	2	2	2	2	2	2	2	2	0	0	0	0	0	0	1	0.5	1	1	2	2	1	1	4	.	4	1	5
326	3	2	2	15	1	30	5	2	.	1	1	1	11	2	1	2	2	2	2	1	2	2	2	2	2	2	2	2	2	2	2	2	0	0	4	6	1	0.25	1	1	2	1	7	2	6	1	4	3	10
281	2	2	2	13	1	35	4	2	.	1	1	1	14	1	1	2	2	2	2	2	2	2	2	2	1	2	2	2	2	2	3	0	0	0	0	0	1	2	1	1	1	1	6	1	3	.	1	7	5
329	3	2	2	15	1	22	2	1	1	1	1	1	15	2	2	2	2	2	2	2	1	2	2	2	2	2	2	2	2	2	2	2	0	8	20	1	1	1	1	1	1	1	4	2	6	1	4	3	4
43	4	3	5	4	1	29	3	2	.	6	1	6	13	2	3	2	2	2	2	2	2	1	1	2	1	2	2	2	2	2	1	0	0	2	0	3	2	0	1	1	2	1	5	1	3	.	1	1	5
645	3	1	4	19	1	24	2	2	.	1	1	1	30	2	.	2	2	2	2	1	2	2	1	2	1	2	2	2	2	2	3	2	0	0	2	5	1	2	1	1	1	1	4	1	3	1	1	1	3
430	2	4	8	26	1	26	1	2	.	1	1	1	36	1	1	2	2	2	2	2	2	1	1	2	1	2	2	2	2	2	0	0	0	0	0	2	1	1	1	1	1	1	3	1	7	.	1	2	6
484	1	4	7	31	1	.	8	1	5	7	1	1	11	1	7	2	2	2	2	1	2	1	1	2	1	2	2	1	2	2	1	0	0	0	0	4	2	0	1	1	1	1	9	2	3	.	1	3	5
551	1	1	4	17	1	28	3	2	.	1	1	1	12	1	3	2	2	2	2	1	2	2	2	2	2	2	2	2	2	2	0	0	0	0	0	0	1	1	1	1	1	1	5	1	3	1	1	3	7
552	1	1	4	17	1	30	3	2	.	1	1	1	28	1	3	2	2	2	2	2	2	2	2	2	1	2	2	2	2	2	2	1	0	0	0	3	1	1	1	1	1	1	4	1	3	1	1	2	6
232	1	2	1	9	1	29	4	2	.	1	1	1	10	1	4	2	2	2	2	2	2	2	2	2	2	2	2	2	2	2	3	0	0	5	10	0	2	0	1	1	96	1	6	2	4	.	1	1	6
33	4	3	5	4	1	27	5	2	.	1	1	1	18	1	5	2	2	2	2	2	2	2	1	2	1	2	2	2	2	2	3	2	0	0	2	2	2	3	1	1	2	1	8	2	8	1	1	3	6
70	1	3	5	2	1	22	1	2	.	7	1	1	25	1	1	1	2	2	2	2	2	1	1	2	1	2	2	2	2	2	4	0	0	0	0	4	1	2	1	1	1	1	3	1	3	.	1	12	5
53	2	3	5	1	1	37	10	2	.	1	1	1	11	1	10	1	1	2	2	2	2	1	1	2	1	2	2	2	2	2	1	2	0	0	0	2	1	12	1	1	2	1	10	2	9	2	2	6	8
597	4	1	3	22	1	22	1	2	.	1	1	1	16	1	1	2	2	2	2	2	2	2	2	2	2	2	2	2	2	2	3	0	0	0	0	2	1	5	1	1	2	1	3	1	9	1	1	2	3
282	2	2	2	13	1	28	2	2	.	1	1	1	15	1	3	2	2	2	2	2	2	2	2	2	2	2	2	2	2	2	0	0	0	0	0	0	1	1	4	1	1	1	5	2	3	.	1	1	6
665	3	1	3	21	1	34	7	2	.	1	1	1	17	1	7	2	1	2	2	1	2	2	2	2	1	2	2	2	2	2	30	2	0	15	14	10	1	13	1	1	1	1	12	3	9	1	4	3	10
209	4	2	1	11	1	21	1	1	5	1	1	1	12	2	1	2	1	1	2	2	1	2	2	2	2	2	2	2	2	2	3	1	0	0	0	0	1	2	1	1	2	2	3	1	3	.	4	2	6
261	3	2	1	12	1	33	4	1	1	1	1	1	11	1	4	2	2	2	2	1	2	2	1	2	2	2	2	2	2	2	0	0	0	0	10	2	1	1	1	1	2	2	4	2	5	.	1	2	3
57	2	3	5	1	2	34	5	1	1	1	1	1	26	1	5	2	1	2	2	1	2	1	1	2	1	2	2	2	2	2	4	2	0	0	5	8	2	2	1	1	1	1	7	2	3	.	2	4	8
589	1	1	3	24	2	.	2	1	4	1	1	1	6	1	2	2	2	2	2	2	2	2	2	2	1	2	2	2	2	2	4	1	0	0	0	6	2	0	1	1	2	1	4	1	8	1	1	3	7
277	2	2	2	13	1	25	2	1	8	1	1	1	6	2	1	2	1	2	2	1	2	2	2	1	1	2	2	2	2	2	1	0	0	2	0	1	1	1	1	1	1	2	4	2	7	1	1	2	7
9	3	3	5	3	1	24	3	2	.	1	1	1	14	1	3	2	2	2	2	1	2	1	1	2	1	2	2	2	2	2	3	1	0	0	2	5	2	0	1	1	1	1	5	2	9	1	4	4	7
136	3	3	6	6	1	27	4	2	.	1	1	6	10	2	4	1	1	2	2	1	2	2	1	2	2	2	2	2	2	2	15	3	0	0	10	4	1	4	1	1	1	1	8	2	5	.	1	2	5
355	1	4	8	28	1	30	6	2	.	7	1	1	11	2	6	2	1	2	2	2	1	1	2	1	2	2	2	2	2	2	2	0	0	0	0	0	1	6	1	2	2	1	8	2	3	.	1	2	6
95	4	3	6	5	1	20	1	2	.	4	1	1	7	1	1	2	2	2	2	2	1	2	1	2	1	2	2	2	2	2	3	1	0	0	4	4	1	4	1	1	1	1	4	1	8	3	1	4	7
147	3	3	6	6	1	29	6	2	.	1	1	1	14	2	6	1	1	2	2	1	2	1	1	2	2	2	2	2	2	2	13	0	0	0	2	0	1	4	1	1	1	1	8	3	8	1	1	2	5
31	4	3	5	4	2	26	3	2	.	1	1	1	6	1	3	1	2	2	2	2	2	2	1	2	1	2	2	2	2	2	2	0	0	0	2	0	1	8	1	1	1	1	5	1	3	1	4	11	3
214	4	2	1	11	1	22	3	2	.	1	1	1	10	1	3	1	2	2	2	2	2	2	2	2	2	2	2	2	2	2	2	1	0	0	0	2	1	1	1	2	2	2	3	2	3	.	1	1	5
155	3	3	6	6	1	28	3	2	.	1	1	1	17	2	3	1	2	2	2	2	2	1	1	2	2	2	2	2	2	2	4	2	0	3	4	0	1	4	1	1	1	1	5	1	7	.	1	2	5
283	2	2	2	13	1	30	3	2	.	1	1	1	6	1	.	2	2	2	2	2	2	2	2	2	2	2	2	2	2	2	0	0	0	10	0	0	1	3	1	1	1	1	3	1	9	1	1	2	4
537	1	1	4	17	1	30	4	2	.	1	1	1	13	2	4	1	1	2	2	1	2	2	2	2	1	2	2	2	2	2	4	1	0	1	4	3	1	5	1	1	2	1	8	1	3	.	1	4	3
462	3	4	7	32	1	35	7	1	8	2	1	96	32	1	7	2	2	2	1	1	2	1	1	2	1	2	2	2	2	2	8	0	0	0	0	0	1	1	1	1	1	1	12	2	3	.	1	2	5
343	4	2	9	16	1	21	1	1	9	7	1	5	8	1	7	2	2	2	2	1	2	2	2	2	2	2	2	2	2	2	16	10	0	0	20	10	1	2	1	1	2	1	7	1	3	.	4	4	4
458	3	4	7	32	1	30	1	1	8	6	1	1	11	1	1	2	2	2	2	1	2	1	1	2	1	2	2	2	2	2	2	0	0	0	2	0	1	0.5	1	1	1	2	3	1	3	.	1	5	3
264	3	2	1	12	1	26	2	1	7	4	1	96	24	2	2	1	1	2	2	1	2	1	1	2	2	2	2	2	2	2	0	0	0	0	0	0	2	0	1	1	2	2	2	3	4	.	1	2	4
272	2	2	2	13	1	26	2	1	3	1	1	1	21	2	2	2	2	2	2	2	2	2	2	2	2	2	2	2	2	2	4	0	0	2	0	2	1	3	1	1	1	1	4	2	3	.	1	1	9
434	2	4	8	26	1	26	5	1	8	1	1	1	6	1	5	2	1	2	2	1	2	1	1	2	1	2	2	2	2	2	2	0	0	0	2	1	1	2	1	1	1	1	8	2	7	.	1	3	8
427	2	4	8	26	1	28	3	1	3	1	1	1	20	1	3	2	2	2	2	1	2	1	1	2	1	2	2	2	2	2	2	0	0	0	0	4	1	1	1	1	1	1	5	1	4	.	1	2	4
153	3	3	6	6	1	24	4	1	7	1	1	1	9	2	3	1	1	2	2	1	2	1	1	1	2	2	2	2	2	2	5	0	0	2	4	3	1	8	1	1	1	1	6	2	9	3	1	2	5
275	2	2	2	13	1	36	5	1	4	1	1	1	18	2	2	2	1	2	2	1	2	2	2	2	2	2	2	2	2	2	7	2	0	10	2	5	1	3	1	1	2	2	7	2	7	.	1	3	5
301	1	2	2	14	1	38	8	2	.	7	1	1	13	1	8	2	2	2	2	2	2	2	2	2	1	2	2	2	2	2	3	0	0	3	3	2	1	2	1	1	2	2	10	1	4	1	4	5	5
47	2	3	5	1	1	40	10	2	.	1	1	1	49	1	10	1	1	2	2	1	1	1	2	2	1	2	2	2	2	2	12	3	0	8	4	15	1	16	1	1	2	1	10	1	6	1	4	1	6
695	2	1	3	23	1	45	1	2	.	1	1	1	42	1	.	2	2	2	2	2	2	2	2	2	1	2	2	2	2	2	3	0	0	0	0	1	1	2	1	1	2	1	3	1	8	1	1	1	3
259	3	2	1	12	1	27	1	1	7	1	1	1	14	1	1	1	1	2	2	1	2	2	1	2	1	2	2	2	2	2	1	1	0	0	0	3	2	0	3	1	96	2	1	1	5	.	1	4	5
444	3	4	7	32	1	29	5	2	.	7	1	1	50	1	4	1	1	2	2	2	2	1	1	2	1	2	2	2	2	2	4	0	0	2	3	6	1	2	1	1	1	1	9	2	3	.	1	4	6
317	3	2	2	15	1	.	1	1	10	1	1	6	22	1	1	2	1	2	2	1	2	1	1	2	1	2	2	2	2	2	7	0	0	0	6	12	1	4	1	1	2	1	6	1	4	1	2	5	6
323	3	2	2	15	1	30	3	1	10	7	1	1	31	1	3	2	2	2	2	1	2	1	2	2	2	2	2	2	2	2	0	0	0	0	0	0	1	1	2	1	2	1	4	1	2	.	1	1	3
463	3	4	7	32	1	35	7	1	8	2	1	96	54	1	.	2	2	2	2	2	2	2	2	2	1	2	2	2	2	2	8	0	0	0	0	0	1	1	1	1	1	1	12	2	3	.	1	3	8
495	2	4	7	29	2	14	6	1	8	5	2	.	33	1	5	1	1	2	2	2	2	1	1	2	2	2	2	2	2	2	3	0	0	0	0	0	2	0	1	1	1	1	8	2	3	.	1	1	8
32	4	3	5	4	1	20	3	2	.	1	1	1	18	2	3	2	2	2	2	2	2	1	1	2	1	2	2	2	2	2	1	3	0	0	10	12	1	4	1	1	2	1	6	1	3	.	4	1	8
246	3	2	1	12	1	25	3	1	3	1	1	1	22	1	.	1	2	2	2	1	2	2	1	2	1	2	2	2	2	2	4	1	0	5	3	3	2	0	3	1	2	2	3	1	5	.	2	2	4
78	1	3	5	2	1	.	4	1	3	7	1	1	23	2	4	2	2	2	2	2	2	1	1	2	1	2	2	2	2	2	5	1	0	0	0	2	2	0	1	1	2	1	9	2	3	.	4	2	5
42	4	3	5	4	1	55	9	2	.	1	1	1	17	1	9	1	1	2	2	1	2	1	1	2	1	2	2	2	2	2	3	2	0	0	3	0	1	4	1	1	1	1	5	1	9	1	1	14	6
24	4	3	5	4	1	25	2	2	.	3	1	6	18	1	2	2	1	2	2	1	2	1	1	2	2	2	2	2	2	2	0	1	0	0	3	0	2	0	1	1	2	1	4	2	3	1	1	7	8
606	4	1	3	22	1	35	4	2	.	1	1	1	16	1	4	2	2	2	2	2	2	2	2	2	1	2	2	2	2	2	2	1	0	0	0	5	1	3	1	1	2	1	6	1	7	1	1	2	5
41	4	3	5	4	1	18	2	2	.	7	1	1	9	2	2	2	1	2	2	2	2	1	1	2	1	2	2	2	2	2	3	3	0	0	0	4	1	8	1	1	1	1	5	2	8	1	1	14	4
182	2	2	1	10	1	27	4	1	8	1	1	1	6	1	4	2	2	2	2	1	2	2	2	2	2	2	2	2	2	2	2	1	0	0	4	8	1	1	1	1	1	1	6	2	3	4	1	7	20
291	1	2	2	14	1	20	1	2	.	7	4	.	9	1	.	2	2	2	2	2	2	2	2	2	1	2	2	2	2	2	2	0	0	0	0	0	1	0.5	1	1	1	2	3	1	8	1	1	1	3
437	2	4	8	26	1	22	1	1	12	1	1	1	11	2	1	2	1	2	2	1	2	1	1	2	1	2	2	2	2	2	2	1	0	0	0	3	1	2	1	1	1	1	3	1	4	.	1	2	3
187	2	2	1	10	1	20	1	1	3	1	1	3	12	1	1	2	2	2	2	2	1	2	2	2	2	2	2	2	2	2	0	0	0	0	0	0	2	0	2	1	96	1	3	1	6	1	4	2	9
585	1	1	3	24	1	.	5	2	.	1	1	1	10	1	5	2	2	2	2	2	2	2	2	2	1	2	2	2	2	2	5	0	0	2	0	2	1	3	1	1	2	1	7	2	4	3	1	2	6
286	2	2	2	13	1	35	3	2	.	1	1	1	13	2	3	2	2	2	2	2	2	2	2	2	2	2	2	2	2	2	0	0	0	0	0	0	2	2	1	1	1	1	5	2	9	1	1	4	7
276	2	2	2	13	1	28	2	2	.	1	1	1	16	2	2	1	2	2	2	1	2	2	2	2	1	2	2	2	2	2	2	0	0	0	0	1	2	0	1	1	1	2	4	2	7	1	1	6	3
582	1	1	3	24	1	.	2	2	.	6	1	3	6	1	2	2	1	2	2	1	2	1	1	2	2	2	2	2	2	2	0	0	0	0	0	5	2	0	2	1	2	1	4	2	3	.	1	2	4
576	1	1	3	24	1	.	4	2	.	1	1	1	17	1	2	1	2	2	2	2	2	2	2	2	1	2	2	2	2	2	3	0	0	0	1	3	2	0	1	1	2	1	4	1	3	.	1	3	8
14	3	3	5	3	1	28	4	2	.	1	1	1	7	1	4	1	1	2	2	1	2	1	1	2	1	2	2	2	2	2	3	1	0	0	3	3	1	4	1	1	1	1	6	1	7	.	1	2	6
2	3	3	5	3	1	18	1	2	.	1	1	.	10	1	1	1	2	2	2	2	2	1	1	2	1	2	2	2	2	2	3	1	0	0	0	0	1	4	1	1	1	1	3	1	96	1	1	3	7
236	1	2	1	9	1	.	4	2	.	1	1	1	11	1	4	2	2	2	2	2	2	2	2	2	1	2	2	2	2	2	2	1	0	0	0	0	2	0	4	1	1	2	6	1	4	.	1	3	7
475	1	4	7	31	1	.	5	2	.	6	1	96	7	2	5	2	1	2	2	2	2	2	2	2	1	2	2	2	2	2	0	0	0	0	0	0	2	0	1	1	2	1	5	1	3	.	1	6	6
311	3	2	2	15	1	30	5	2	.	1	1	1	12	1	5	2	2	2	2	2	2	2	2	2	1	2	2	2	1	2	2	0	0	0	0	2	1	0.25	1	1	1	1	8	1	4	.	2	7	4
470	1	4	7	31	2	25	6	1	5	6	1	1	24	1	.	2	2	2	2	2	2	2	1	2	1	2	2	2	2	2	1	0	0	0	0	0	2	0	1	1	1	1	8	3	3	.	1	3	5
369	1	4	8	28	1	30	5	2	.	7	1	1	14	1	5	2	2	2	2	2	1	1	2	1	2	2	2	2	2	2	1	0	0	3	3	0	1	2	1	1	1	1	6	1	7	.	1	3	10
94	4	3	6	5	1	25	4	2	.	6	1	1	12	1	4	1	1	2	2	1	2	1	1	2	1	2	2	2	2	2	8	0	0	0	5	6	1	12	1	1	1	1	6	2	4	1	1	3	5
308	1	2	2	14	1	35	4	2	.	7	1	1	42	1	.	1	2	2	2	2	2	2	2	2	2	2	2	2	2	2	3	0	0	0	0	0	1	2	2	1	2	1	6	1	4	1	1	3	3
504	2	4	7	29	1	.	5	2	.	7	1	1	25	2	.	2	2	2	2	1	2	1	1	2	1	2	2	2	2	2	2	0	0	0	0	2	1	1	1	1	1	1	7	1	3	.	1	2	3
655	3	1	4	19	1	35	4	2	.	1	1	1	28	2	4	1	1	2	2	1	2	2	2	2	1	2	2	2	2	2	4	2	0	5	3	0	1	2	1	1	1	1	6	1	3	.	1	1	5
563	4	1	4	20	1	28	2	2	.	7	1	1	11	2	2	1	2	2	2	2	2	1	2	2	1	2	2	2	2	2	2	0	1	5	0	0	1	2	1	1	2	1	4	1	3	.	1	2	6
289	1	2	2	14	1	30	7	2	.	7	1	1	22	1	7	2	2	2	2	1	2	2	2	2	1	2	2	2	2	2	3	2	0	0	20	8	1	0.5	1	1	2	2	9	1	6	1	1	0	4
13	3	3	5	3	1	25	1	1	10	7	1	96	7	2	1	2	1	1	2	1	2	1	1	2	2	2	2	2	2	2	0	0	0	0	0	0	2	0	2	1	1	1	4	1	2	.	1	2	8
442	2	4	8	26	1	20	1	1	7	1	1	1	18	2	1	2	2	2	2	1	2	2	1	2	1	2	2	2	2	2	4	1	0	2	0	8	1	2	1	2	2	3	3	1	3	.	1	3	10
486	1	4	7	31	1	25	1	1	6	6	1	1	9	2	1	1	2	2	2	1	2	1	1	2	1	2	2	2	2	2	1	0	0	0	0	0	2	0	4	1	1	1	4	1	3	.	1	6	4
474	1	4	7	31	1	35	6	1	3	6	1	4	6	2	6	2	2	2	2	2	2	1	1	2	2	2	2	2	2	2	5	0	0	0	0	6	2	0	1	1	1	1	8	2	3	.	1	6	5
65	2	3	5	1	1	23	2	1	9	1	1	1	9	2	2	2	2	2	2	1	2	1	1	2	1	2	2	2	2	2	2	0	0	0	0	3	1	4	1	1	2	1	4	1	9	1	2	3	8
108	4	3	6	5	1	25	5	1	2	7	1	1	8	1	5	2	2	2	2	1	2	2	1	2	1	2	2	2	2	2	9	8	0	0	9	0	1	1	1	1	1	1	12	2	4	1	1	1	7
508	2	4	7	29	1	28	1	1	6	1	1	3	8	2	.	2	2	2	2	1	2	1	1	2	1	2	2	2	2	2	0	0	0	0	0	0	2	0	3	1	1	1	3	1	3	.	1	5	5
388	4	4	8	25	1	.	1	1	9	1	1	3	18	2	1	2	1	2	2	1	1	1	2	1	2	2	2	2	2	2	1	0	0	0	0	1	1	2	1	1	1	1	3	1	8	1	1	2	3
195	2	2	1	10	1	21	1	1	5	1	1	1	27	1	1	2	1	2	2	1	2	2	2	2	2	2	2	2	2	2	2	0	0	2	0	7	2	0	1	1	1	2	3	1	8	1	4	5	9
657	3	1	4	19	1	23	1	1	4	4	1	4	9	2	1	2	2	2	2	2	2	1	1	2	2	2	2	2	2	2	1	0	0	0	1	2	1	1	1	1	1	1	7	1	3	.	1	2	3
656	3	1	4	19	1	25	2	1	4	1	1	1	39	1	2	2	2	2	2	1	2	2	1	2	1	2	2	2	2	2	3	2	0	1	1	0	1	2	1	1	1	1	4	1	3	1	1	4	5
260	3	2	1	12	1	25	3	1	7	1	1	4	18	1	3	1	1	2	2	1	2	1	1	1	2	2	2	2	2	2	0	0	0	0	0	0	1	1	2	1	2	2	3	1	4	.	2	1	5
310	1	2	2	14	1	23	2	1	8	7	1	1	17	1	2	1	1	2	2	2	2	2	2	2	2	2	2	2	2	2	1	0	0	0	8	15	1	2	1	1	2	1	4	1	4	1	1	1	4
245	3	2	1	12	1	21	1	1	12	6	1	5	9	2	1	1	1	1	2	1	2	1	1	2	2	2	2	2	2	2	0	0	0	0	0	0	2	0	3	3	2	3	1	1	1	.	2	3	4
263	3	2	1	12	1	23	1	1	6	1	1	1	11	2	1	1	2	2	2	2	2	1	1	2	1	2	2	2	2	2	1	0	0	0	0	2	2	0	3	1	2	2	1	1	4	.	1	1	4
554	4	1	4	20	2	51	6	2	.	1	3	.	24	1	.	2	2	2	2	1	2	2	2	2	2	2	2	2	2	2	3	0	0	5	0	0	1	5	1	1	2	3	5	1	3	.	1	2	3
676	3	1	3	21	1	24	2	2	.	1	4	.	6	2	.	2	2	2	2	2	2	2	2	2	2	2	2	2	2	2	3	0	0	0	0	10	2	0	1	1	2	1	3	1	8	1	4	3	11
648	3	1	4	19	1	32	2	2	.	6	4	.	14	1	.	2	1	2	2	1	2	1	1	2	1	2	2	2	2	2	0	0	0	0	0	3	2	0	3	1	1	1	3	1	3	1	1	2	4
658	3	1	4	19	2	60	3	2	.	1	3	.	29	2	.	2	2	2	2	1	2	2	2	2	2	2	2	2	2	2	2	1	0	0	0	0	1	3	1	1	1	1	5	1	3	.	1	1	3
422	2	4	8	26	2	18	3	1	8	1	2	.	34	1	6	2	1	2	2	1	2	1	1	2	1	2	2	2	2	2	2	0	0	0	0	1	1	2	1	1	1	1	6	1	4	.	1	2	6
27	4	3	5	4	1	25	4	2	.	1	1	1	15	2	4	2	1	2	2	1	2	2	1	2	1	2	2	2	2	2	0	4	3	0	8	2	1	6	1	1	2	1	6	2	3	1	1	3	5
384	4	4	8	25	1	.	4	2	.	1	1	1	10	2	2	2	2	2	2	1	1	2	2	1	2	2	2	2	2	2	0	0	0	0	0	0	1	2	1	1	1	1	6	2	4	.	1	1	6
654	3	1	4	19	1	32	4	2	.	1	1	1	25	2	4	2	1	2	2	1	2	2	2	2	1	2	2	2	2	2	1	1	0	2	0	2	1	2	1	1	1	1	6	1	3	1	1	1	4
612	4	1	3	22	1	30	3	2	.	1	1	1	36	2	4	2	2	2	2	2	2	2	2	2	1	2	2	2	2	2	2	0	0	0	0	2	2	0	1	1	2	1	5	1	6	1	4	2	3
614	4	1	3	22	1	18	1	1	4	1	1	1	11	2	.	2	2	2	2	2	2	2	2	2	1	2	2	2	2	2	4	0	0	0	2	3	1	4	1	1	2	1	3	1	9	1	1	4	5
101	4	3	6	5	2	.	3	2	.	7	1	1	14	2	3	1	2	2	2	2	2	2	1	2	1	2	2	2	2	2	4	0	0	0	8	0	1	4	1	1	1	1	5	2	4	1	1	3	7
634	2	1	4	18	2	.	3	2	.	7	1	5	16	1	3	2	1	2	2	2	1	2	2	2	2	2	2	2	2	2	0	0	0	0	2	2	1	4	1	1	2	1	5	1	2	.	1	2	5
111	4	3	6	5	1	25	4	2	.	7	1	1	17	1	4	1	2	2	2	2	2	2	1	2	1	2	2	2	2	2	5	2	0	0	3	0	1	4	1	1	1	1	6	1	8	3	1	3	6
1419	4	4	7	30	1	28	1	1	98	7	1	5	10	2	1	1	1	1	2	1	2	1	1	1	2	2	2	2	2	2	0	0	0	0	0	0	2	0	1	3	2	1	3	1	3	.	1	2	4
372	1	4	8	28	1	28	2	1	4	7	1	4	18	1	2	1	1	2	2	2	1	1	2	1	2	2	2	2	2	2	2	0	0	0	0	2	1	2	1	1	1	1	4	1	9	1	1	1	5
77	1	3	5	2	1	19	.	1	4	7	1	1	14	2	1	1	1	2	2	1	2	1	1	2	1	2	2	2	2	2	0	0	0	2	4	3	1	3	1	1	2	1	3	1	3	.	1	2	5
210	4	2	1	11	1	18	1	1	9	1	1	1	12	1	1	1	1	2	2	2	2	2	2	2	2	2	2	2	2	2	4	1	0	0	0	0	1	1	3	1	2	2	3	1	3	.	4	12	9
219	4	2	1	11	1	24	1	1	5	1	1	1	15	1	1	2	1	2	2	1	2	2	2	2	1	2	2	2	2	2	2	1	0	0	0	8	1	4	1	1	2	2	3	1	3	.	1	4	8
129	2	3	6	8	1	20	3	1	2	7	1	1	20	2	3	2	2	2	2	1	2	1	1	2	2	2	2	2	2	2	4	2	0	0	2	0	1	8	1	1	1	1	5	2	2	1	1	1	5
593	1	1	3	24	1	.	4	2	.	1	1	1	6	1	5	2	2	2	2	2	2	2	2	2	1	2	2	2	2	2	6	0	0	4	0	0	1	7	1	1	2	1	7	2	8	1	1	3	5
22	3	3	5	3	1	30	7	2	.	1	1	1	21	1	7	1	2	2	2	2	2	1	1	2	1	2	2	2	2	2	3	0	0	0	2	0	1	4	1	1	1	1	7	2	9	1	1	3	6
306	1	2	2	14	1	37	8	2	.	7	1	1	21	2	8	1	2	2	2	1	2	2	2	2	2	2	2	2	2	2	6	3	0	0	6	6	1	4	1	1	2	3	10	1	8	1	2	3	5
618	4	1	3	22	1	25	3	2	.	1	1	1	25	1	.	2	2	2	2	2	2	2	2	2	1	2	2	2	2	2	2	0	0	0	3	4	1	2	1	1	2	1	5	1	5	.	1	2	4
569	4	1	4	20	1	28	3	2	.	1	1	1	39	1	2	2	2	2	2	2	2	2	2	2	1	2	2	2	2	2	4	0	0	0	0	0	1	3	1	1	2	1	3	1	3	.	4	8	8
610	4	1	3	22	1	23	2	2	.	1	1	1	19	2	.	2	2	2	2	2	2	2	2	2	1	2	2	2	2	2	5	0	0	0	0	3	1	4	1	1	2	1	4	1	5	1	4	2	4
336	4	2	9	16	1	30	6	2	.	7	1	1	15	1	8	2	2	2	2	2	2	2	2	2	2	2	2	2	2	2	3	0	0	0	0	2	1	2	1	1	1	2	8	1	3	.	4	7	6
271	2	2	2	13	1	40	6	2	.	1	1	1	7	1	.	2	2	2	2	2	2	2	2	2	2	2	2	2	2	2	0	0	0	0	0	1	1	1	1	1	2	1	7	2	3	.	1	5	7
333	4	2	9	16	1	17	1	1	8	7	1	2	14	2	1	2	2	2	2	1	2	2	2	2	2	2	2	2	2	2	0	0	0	0	0	2	1	3	3	1	1	2	5	1	3	.	1	1	3
350	4	2	9	16	1	20	1	1	6	7	1	1	14	2	3	2	2	2	2	1	2	2	2	2	2	2	2	2	2	2	4	0	0	0	0	2	1	1	3	1	2	2	3	1	7	1	4	1	5
668	3	1	3	21	1	27	5	1	4	1	1	1	13	2	5	2	1	2	2	1	2	2	2	2	1	2	2	2	2	2	6	1	0	0	3	5	1	4	1	1	2	1	7	1	5	.	4	4	7
184	2	2	1	10	1	30	1	2	.	1	1	3	20	1	1	2	2	2	2	1	2	2	2	2	2	2	2	2	2	2	0	0	0	0	0	1	1	1	2	1	2	2	3	1	3	.	4	9	8
502	2	4	7	29	1	.	6	2	.	7	1	1	53	2	.	2	2	2	2	2	2	2	2	2	2	2	2	2	2	2	1	0	0	2	1	1	1	1	1	1	1	1	8	2	3	.	1	2	3
604	4	1	3	22	1	20	1	2	.	1	1	1	12	2	1	2	2	2	2	2	2	2	2	2	1	2	2	2	2	2	3	0	0	0	1	2	1	3	1	1	2	1	3	1	5	.	4	2	3
63	2	3	5	1	1	28	4	2	.	1	1	1	17	2	.	1	2	2	2	2	2	1	1	2	1	2	2	2	2	2	3	0	0	5	0	4	1	2	1	1	2	1	6	2	8	1	1	3	7
256	3	2	1	12	1	40	4	2	.	1	1	1	13	1	4	1	2	2	2	2	2	1	2	2	1	2	2	2	2	2	2	1	0	0	0	0	1	0.5	1	1	2	2	4	2	4	.	4	2	3
391	4	4	8	25	1	28	5	2	.	7	1	1	9	1	5	2	2	2	2	2	1	1	2	1	2	2	2	2	2	2	0	0	0	0	0	1	1	2	1	1	2	1	7	2	4	.	1	3	6
135	3	3	6	6	1	30	7	2	.	1	1	1	10	2	7	2	1	2	2	1	2	1	1	2	2	2	2	2	2	2	5	4	0	0	4	5	1	16	1	1	1	1	9	2	8	1	1	3	3
17	3	3	5	3	1	37	.	2	.	1	1	1	16	1	2	2	2	2	2	1	2	1	1	2	1	2	2	2	2	2	3	0	0	3	2	5	1	8	1	1	1	1	11	2	9	1	4	6	6
680	3	1	3	21	1	22	1	1	5	1	1	1	28	2	1	2	2	1	2	2	2	2	2	2	1	2	2	2	2	2	4	0	0	0	0	2	1	2	1	1	1	1	3	1	8	1	2	1	7
622	2	1	4	18	1	23	1	1	5	7	1	3	29	1	1	2	2	2	2	2	2	1	2	2	1	2	2	2	2	2	0	0	0	0	0	0	1	0.5	2	1	2	1	4	1	2	.	1	8	5
386	4	4	8	25	1	.	6	1	3	1	1	1	15	2	6	1	1	2	2	2	1	1	2	1	2	2	2	2	2	2	0	0	0	0	0	1	1	2	1	1	1	1	8	1	7	.	1	1	3
297	1	2	2	14	1	20	2	1	10	7	1	1	20	2	2	2	2	2	2	1	2	2	2	2	1	2	2	2	2	2	3	1	0	0	1	0	1	1	11	1	2	2	4	2	8	1	1	5	3
397	4	4	8	25	2	.	4	1	5	7	1	5	14	1	1	2	1	2	2	1	2	1	1	2	1	2	2	2	2	2	3	0	0	0	0	7	1	4	1	1	1	1	6	1	7	.	1	3	4
201	4	2	1	11	1	30	5	1	1	1	1	1	12	1	5	1	2	2	2	1	2	1	1	2	1	2	2	2	2	2	4	1	0	0	10	6	1	3	1	1	2	2	7	2	3	.	2	1	11
389	4	4	8	25	1	23	4	1	6	1	3	.	12	1	4	2	2	2	2	2	1	2	2	1	2	2	2	2	2	2	1	0	0	0	0	0	1	2	1	1	1	1	6	2	4	.	1	3	5
620	2	1	4	18	1	33	1	1	8	1	4	.	45	1	1	2	1	2	2	2	2	1	1	2	2	2	2	2	2	2	0	0	0	0	0	0	1	50	1	1	2	1	2	1	3	.	2	5	4
30	4	3	5	4	1	25	3	2	.	1	1	1	13	1	3	1	2	2	2	2	2	1	1	2	1	2	2	2	2	2	0	0	0	0	0	1	1	3	1	1	1	1	4	2	3	2	1	4	3
362	1	4	8	28	1	24	2	2	.	7	1	1	18	2	1	2	2	2	2	2	1	1	2	1	2	2	2	2	2	2	0	0	0	0	0	2	1	1	1	1	1	1	4	2	3	.	1	3	10
404	4	4	7	30	1	27	4	2	.	7	1	1	7	2	4	2	2	2	2	2	1	1	2	1	2	2	2	2	2	2	1	1	0	0	0	0	1	1	1	1	1	1	6	1	3	.	1	1	3
226	1	2	1	9	1	35	4	2	.	1	1	1	27	2	4	1	2	2	2	2	2	2	1	2	1	2	2	2	2	2	4	0	1	0	0	0	1	4	1	1	2	1	6	1	8	2	1	7	4
562	4	1	4	20	1	25	4	2	.	1	1	1	15	1	4	2	2	2	2	1	2	2	2	2	1	2	2	2	2	2	5	0	1	5	0	0	1	2	1	2	2	1	6	1	7	.	4	2	4
298	1	2	2	14	1	45	7	2	.	7	1	1	59	1	7	2	2	2	2	2	2	2	2	2	2	2	2	2	2	2	3	2	0	0	0	2	1	4	1	1	2	1	5	1	8	1	1	3	3
104	4	3	6	5	1	18	2	1	2	7	1	1	8	2	.	1	2	2	2	1	2	2	1	2	2	2	2	2	2	2	15	1	0	0	10	0	1	4	3	1	1	1	6	2	4	3	1	3	6
450	3	4	7	32	1	40	6	2	.	7	1	1	13	2	.	2	1	2	2	2	2	1	1	2	1	2	2	2	2	2	2	0	0	0	1	4	1	2	1	1	1	1	6	2	3	.	1	3	6
52	2	3	5	1	1	23	2	1	98	7	1	5	12	1	2	1	1	2	2	1	2	1	1	2	2	2	2	2	2	2	0	0	0	0	0	0	2	0	2	1	2	1	4	2	2	.	4	2	8
382	4	4	8	25	1	28	6	1	2	1	1	1	39	1	6	2	2	2	2	2	1	1	2	1	2	2	2	2	2	2	2	0	0	0	0	0	1	2	1	1	1	1	8	2	4	.	1	3	4
443	3	4	7	32	1	32	6	1	4	7	1	1	11	2	6	1	1	2	2	1	2	1	1	2	1	1	2	2	2	2	4	0	0	0	2	6	1	1	1	1	1	1	8	5	3	.	1	4	7
299	1	2	2	14	1	40	8	2	.	7	1	1	9	1	8	2	2	2	2	2	2	2	2	1	1	2	2	2	2	2	2	1	0	0	3	3	1	2	1	1	2	1	8	2	4	1	1	5	4
225	1	2	1	9	1	19	1	1	3	1	1	1	10	1	1	2	1	2	2	1	2	2	2	2	2	2	2	2	2	2	2	0	0	0	0	0	2	0	3	1	96	1	3	1	4	.	96	1	8
165	1	3	6	7	1	25	3	2	.	7	1	1	12	1	3	2	2	2	2	1	2	1	1	2	1	2	2	2	2	2	4	2	0	2	0	2	1	2	1	1	1	1	5	2	7	2	1	1	4
38	4	3	5	4	1	30	4	2	.	6	1	6	7	1	4	1	1	1	1	2	2	1	1	2	1	2	2	2	2	2	0	0	0	0	0	0	2	0	1	1	2	1	7	2	3	.	1	5	5
318	3	2	2	15	1	35	4	2	.	1	1	1	12	2	.	2	2	2	2	2	2	1	2	2	2	2	2	2	2	2	2	0	0	6	4	1	1	3	1	1	2	1	8	1	4	.	2	2	5
468	1	4	7	31	1	.	3	2	.	1	1	1	18	2	3	2	2	2	2	2	2	2	2	2	1	2	2	2	2	2	0	0	0	1	0	0	2	0	1	1	1	1	5	2	3	.	4	2	5
611	4	1	3	22	1	28	3	2	.	7	1	1	12	1	.	2	2	2	2	2	2	2	2	2	1	2	2	2	2	2	2	0	0	0	0	0	1	4	1	1	2	1	5	1	7	.	1	4	4
691	2	1	3	23	1	28	3	2	.	1	1	1	18	2	3	2	2	2	2	2	2	2	2	2	1	2	2	2	2	2	3	1	0	0	0	2	2	4	1	1	2	1	4	1	9	2	1	1	3
550	1	1	4	17	1	40	7	2	.	1	1	1	16	2	5	1	1	2	2	1	2	2	2	2	2	2	2	2	2	2	2	1	0	2	1	3	1	3	1	1	1	1	5	1	3	1	1	4	10
573	4	1	4	20	1	30	5	1	3	1	1	1	16	1	5	2	2	2	2	2	2	2	2	2	1	2	2	2	2	2	10	0	1	2	0	3	2	0	1	1	2	1	6	1	3	.	1	2	8
21	3	3	5	3	1	45	7	2	.	1	1	1	45	1	7	1	2	2	2	2	2	1	1	2	1	2	2	2	2	2	3	1	0	0	2	1	1	16	1	1	1	1	11	1	9	1	4	3	6
400	4	4	7	30	2	28	2	1	6	1	1	1	24	1	.	2	1	2	2	1	2	1	1	2	1	2	2	1	2	2	4	2	0	0	0	6	1	2	1	1	1	1	5	2	3	.	1	1	4
492	2	4	7	29	1	23	6	2	.	7	1	1	15	2	6	2	2	2	2	2	2	1	1	2	1	2	2	2	2	2	1	0	0	0	1	1	1	1	1	1	1	1	8	2	3	.	1	3	4
457	3	4	7	32	1	30	3	2	.	6	1	3	8	2	3	2	2	2	2	2	2	1	1	2	1	2	2	2	2	2	2	0	0	3	0	2	2	0	1	1	1	2	8	3	3	.	1	4	3
303	1	2	2	14	1	35	7	2	.	7	1	1	8	1	.	2	1	2	2	2	2	2	2	2	1	2	2	2	2	2	4	2	0	0	3	6	1	3	1	1	2	1	9	2	4	1	1	3	3
337	4	2	9	16	1	35	7	2	.	7	1	1	17	1	9	1	1	2	2	1	2	2	1	2	2	2	2	2	2	2	3	1	0	0	0	3	1	2	1	1	2	2	9	1	3	.	1	3	4
144	3	3	6	6	1	28	9	2	.	1	1	1	17	1	9	1	2	2	2	1	2	1	1	2	2	2	2	2	2	2	8	2	0	0	5	0	1	12	1	1	1	1	11	3	3	.	1	3	4
122	2	3	6	8	1	30	.	2	.	7	1	1	7	2	6	2	2	2	2	2	2	1	1	2	2	2	2	2	2	2	7	1	0	0	7	0	1	26	1	1	1	1	7	2	7	2	1	4	7
143	3	3	6	6	1	30	6	2	.	4	1	4	12	1	3	1	1	2	2	1	2	1	1	2	2	2	2	2	2	2	15	1	0	0	5	0	1	8	1	1	1	1	9	2	3	.	1	2	4
510	3	4	8	27	1	20	3	1	10	4	1	5	19	1	3	1	1	2	2	1	2	1	1	2	1	2	2	2	2	2	1	0	0	0	0	4	1	2	1	2	2	1	5	1	7	.	1	0	6
454	3	4	7	32	1	30	6	1	3	7	1	1	10	2	6	2	2	2	2	2	2	2	2	2	2	2	2	2	2	2	1	0	0	0	0	0	1	0.5	1	1	1	1	8	2	3	.	1	3	9
180	2	2	1	10	1	24	3	1	1	1	1	1	6	1	34	1	2	2	2	2	2	2	2	2	2	2	2	2	2	2	3	0	0	0	0	4	2	1	1	1	1	1	3	2	8	1	4	6	8
316	3	2	2	15	2	25	0	1	8	3	1	1	8	2	.	1	1	1	1	1	2	1	1	2	2	2	2	2	2	2	3	3	0	0	0	1	1	3	1	1	2	1	6	1	4	.	2	3	6
90	4	3	6	5	1	22	2	1	3	7	1	1	11	2	2	1	1	2	2	1	2	2	1	2	2	2	2	2	2	2	10	6	0	0	8	1	1	8	1	1	1	1	10	4	8	3	1	6	6
515	3	4	8	27	1	25	2	1	10	7	1	1	12	1	2	2	2	2	2	2	2	1	2	2	1	2	2	2	2	2	1	0	0	0	0	0	1	1	1	1	1	1	4	1	7	.	1	2	6
126	2	3	6	8	2	22	4	1	2	1	1	2	7	2	.	2	2	2	2	1	2	1	1	2	2	1	2	1	2	2	4	2	0	1	6	4	1	4	1	2	1	1	8	2	7	1	1	10	6
345	4	2	9	16	1	18	1	1	5	7	1	2	8	1	4	2	2	2	2	2	2	2	2	2	2	2	2	2	2	2	2	0	0	0	7	3	1	3	1	1	2	2	4	1	3	.	1	1	6
415	4	4	7	30	2	25	1	1	98	5	1	5	28	2	.	2	1	1	2	1	2	1	1	2	1	2	2	2	2	2	6	0	0	10	13	8	1	2	1	1	2	1	4	1	3	.	1	1	4
293	1	2	2	14	1	24	3	1	4	7	1	1	11	1	3	2	2	2	2	2	2	2	2	2	2	1	2	2	2	2	2	2	0	0	0	0	1	1	1	1	1	2	5	2	8	1	4	3	3
590	1	1	3	24	1	.	3	2	.	1	3	.	7	2	.	2	2	2	2	2	2	2	2	2	1	2	2	2	2	2	4	2	0	2	2	4	1	4	1	1	2	1	5	2	8	1	1	2	5
60	2	3	5	1	1	20	1	1	9	7	4	.	27	1	1	2	2	2	2	1	2	1	1	2	2	2	2	2	2	2	2	0	0	0	0	5	2	0	2	1	2	1	2	1	3	.	4	4	8
44	4	3	5	4	1	20	5	2	.	7	1	6	37	2	5	2	1	1	2	1	2	1	1	2	1	2	2	2	2	2	0	0	0	0	0	0	2	0	1	1	2	1	10	1	3	.	1	2	5
8	3	3	5	3	1	25	1	1	8	1	1	1	10	2	1	1	1	2	2	1	2	1	1	2	1	2	2	2	2	2	1	1	0	0	1	2	2	0	1	1	1	1	4	1	8	1	1	7	5
477	1	4	7	31	2	20	2	1	7	1	1	96	55	1	.	2	2	1	2	2	1	2	1	1	2	1	2	2	2	2	2	0	0	0	1	0	2	0	1	1	2	1	5	3	3	.	1	3	0
19	3	3	5	3	1	25	4	2	.	1	1	1	14	1	2	2	1	2	2	2	2	2	1	2	1	2	2	2	2	2	2	1	0	5	2	3	1	2	1	1	1	1	7	2	3	3	1	1	7
461	3	4	7	32	1	32	3	2	.	7	1	1	37	1	3	1	2	2	2	2	2	1	1	2	1	2	2	2	2	2	1	0	0	0	0	0	1	0.5	1	1	1	1	8	2	3	.	1	3	5
650	3	1	4	19	1	35	2	2	.	1	1	1	8	1	.	2	2	2	2	1	2	2	2	2	1	2	2	2	2	2	2	0	0	0	0	1	1	2	1	1	1	1	4	1	3	1	1	3	5
678	3	1	3	21	1	25	1	2	.	4	1	4	31	1	.	2	1	1	2	1	2	1	1	2	1	2	2	1	2	2	7	1	0	0	0	5	1	4	1	1	2	1	3	1	8	1	2	6	15
25	4	3	5	4	1	38	5	2	.	1	1	1	17	1	5	1	1	2	1	1	2	1	1	2	1	2	2	2	2	2	3	3	0	0	2	0	1	2	1	1	1	1	7	2	3	1	1	2	10
365	1	4	8	28	1	28	3	1	2	7	1	1	12	1	3	2	2	2	2	2	1	1	2	1	2	2	2	2	2	2	4	1	0	0	0	0	1	4	1	1	2	1	5	1	8	1	1	7	8
549	1	1	4	17	1	23	2	1	4	1	1	1	48	2	2	2	2	2	2	1	2	2	2	2	2	2	2	2	2	2	2	1	0	1	0	6	1	2	1	1	2	1	5	1	3	.	1	4	8
511	3	4	8	27	1	25	3	2	.	7	1	1	13	1	2	2	2	2	2	1	2	2	1	2	2	2	2	2	2	2	1	0	0	0	0	2	1	1	1	2	1	1	4	2	8	1	2	2	4
635	2	1	4	18	1	20	1	2	.	7	1	1	15	1	1	2	2	2	2	1	2	2	2	2	2	2	2	2	2	2	0	0	0	0	0	2	1	2	1	1	2	1	3	1	3	.	1	1	4
344	4	2	9	16	1	23	1	2	.	7	1	1	12	1	5	2	2	2	2	2	2	2	1	2	2	2	2	2	2	2	5	1	0	0	0	4	1	3	1	1	1	2	5	1	3	.	1	1	4
472	1	4	7	31	1	25	6	1	5	1	1	1	12	1	6	2	2	2	2	2	2	2	2	2	2	2	2	2	2	2	2	0	0	0	2	2	2	0	1	1	1	1	8	1	3	.	1	2	5
218	4	2	1	11	1	24	1	2	.	5	1	5	14	2	1	1	1	2	2	1	2	1	1	2	2	2	2	2	2	2	0	0	0	0	0	0	2	0	2	1	2	2	3	1	3	.	4	0	3
459	3	4	7	32	1	.	3	1	9	7	1	1	21	1	3	1	2	2	2	2	2	1	2	2	1	2	2	2	2	2	3	1	0	0	0	2	1	2	1	1	2	1	5	2	3	.	1	3	8
698	2	1	3	23	2	30	1	2	.	1	1	1	40	2	1	2	1	2	2	2	2	2	2	2	1	2	2	2	2	2	4	0	0	0	0	8	1	3	1	1	2	1	3	1	8	1	1	8	5
361	1	4	8	28	1	30	4	1	12	4	1	5	36	2	4	1	1	1	2	2	1	1	2	2	2	2	2	2	2	2	4	0	0	0	0	6	1	2	1	1	2	1	7	1	8	3	1	1	3
556	4	1	4	20	1	20	1	1	7	4	1	1	8	2	1	2	2	2	2	2	2	2	2	2	1	2	2	2	2	2	0	0	0	0	0	0	2	0	1	1	2	1	5	1	3	.	1	2	6
112	4	3	6	5	1	.	4	2	.	7	1	1	11	2	4	2	2	2	2	1	2	2	1	1	1	2	2	2	2	2	7	1	0	1	1	0	1	4	1	1	1	1	14	4	8	3	1	4	7
166	1	3	6	7	1	29	4	2	.	7	1	1	7	1	4	1	1	2	2	1	2	1	1	2	2	2	2	2	2	2	9	0	0	0	0	0	1	4	1	1	1	1	6	3	9	2	1	3	5
169	1	3	6	7	1	40	6	2	.	7	1	1	24	1	6	1	1	2	2	2	2	1	1	2	1	2	2	2	2	2	5	3	0	4	2	11	1	8	1	1	1	1	10	2	9	2	1	3	4
544	1	1	4	17	1	22	1	1	10	1	1	1	9	2	.	2	2	2	2	1	2	2	2	2	1	2	2	2	2	2	0	0	0	0	0	0	1	1	1	1	2	1	3	1	3	.	1	3	3
479	1	4	7	31	1	30	2	1	4	7	1	1	42	1	2	2	2	2	2	2	2	1	1	2	1	2	2	2	2	2	4	0	0	0	2	0	2	0	1	1	2	1	6	2	3	.	1	2	4
588	1	1	3	24	1	.	3	2	.	1	1	1	6	1	3	2	2	2	2	1	2	2	2	2	1	2	2	2	2	2	4	0	0	0	0	2	2	0	1	1	2	1	5	2	3	.	1	2	5
6	3	3	5	3	1	25	3	2	.	1	1	1	11	1	3	1	1	2	2	1	2	1	1	2	1	2	2	2	2	2	4	1	0	0	6	16	1	2	1	1	1	1	5	2	3	3	4	2	10
617	4	1	3	22	1	22	1	2	.	1	1	.	15	2	1	2	2	2	2	2	2	2	2	2	1	2	2	2	2	2	3	0	0	0	0	5	1	3	1	1	2	1	3	1	5	.	1	4	4
348	4	2	9	16	1	21	2	2	.	7	1	1	11	1	4	2	2	2	2	2	2	2	2	2	2	2	2	2	2	2	1	0	0	0	0	0	1	1	2	1	1	2	4	2	9	1	4	4	10
456	3	4	7	32	1	35	4	2	.	6	1	1	14	2	4	2	2	2	2	2	2	2	2	2	2	2	2	2	2	2	2	0	0	0	0	0	1	0.5	1	1	1	1	5	2	3	.	1	1	8
370	1	4	8	28	1	25	3	2	.	7	1	1	9	2	3	2	2	2	2	2	1	1	2	1	2	2	2	2	2	2	2	0	0	0	0	6	1	1	1	1	1	1	5	2	8	1	4	5	10
689	2	1	3	23	1	30	3	2	.	1	1	1	40	2	.	2	2	2	2	2	2	2	2	2	1	2	2	2	2	2	2	0	0	0	0	5	1	1.5	1	1	2	1	5	1	8	1	1	1	10
371	1	4	8	28	1	35	3	2	.	7	1	1	15	2	3	2	2	2	2	2	1	1	2	1	2	2	2	2	2	2	1	0	0	0	0	0	1	1	1	1	1	1	5	1	9	1	4	6	10
67	1	3	5	2	1	23	1	2	.	7	1	2	20	2	1	1	2	2	2	1	2	1	1	2	1	2	2	2	2	2	2	0	0	0	5	0	1	3	1	1	2	1	3	1	10	1	4	2	6
575	1	1	3	24	1	.	2	2	.	1	1	1	7	1	4	2	2	2	2	2	2	2	2	2	1	2	2	2	2	2	3	1	0	3	0	0	1	4	1	1	2	1	6	1	3	.	1	2	6
478	1	4	7	31	1	.	5	2	.	7	1	1	12	2	5	2	2	2	2	2	2	1	1	2	1	2	2	2	2	2	1	0	0	0	0	5	2	0	1	1	1	1	5	1	3	.	1	3	6
592	1	1	3	24	1	.	5	2	.	1	1	1	6	1	5	2	1	2	2	2	2	2	2	2	1	2	2	2	2	2	2	2	0	0	0	0	1	10	1	1	2	1	7	1	8	1	1	4	6
69	1	3	5	2	1	20	3	2	.	7	1	1	19	1	2	2	1	2	2	1	2	1	1	2	2	2	2	2	2	2	2	1	0	0	0	3	1	6	1	1	2	1	4	2	3	.	4	10	5
212	4	2	1	11	1	34	2	2	.	1	1	1	10	1	2	2	1	2	2	1	2	1	2	2	1	1	2	2	2	2	2	0	0	4	0	0	1	1	2	1	2	2	4	2	2	.	4	1	10
675	3	1	3	21	1	35	5	2	.	1	1	1	10	2	5	2	2	2	2	1	2	2	2	2	1	2	2	2	2	2	5	0	0	0	0	0	1	4	1	1	2	1	7	1	5	.	2	1	5
555	4	1	4	20	1	29	6	2	.	1	1	1	9	2	.	2	2	2	2	2	2	2	2	2	2	2	2	2	2	2	5	0	2	10	0	2	1	3	1	2	2	1	6	1	3	.	1	2	6
279	2	2	2	13	1	20	1	2	.	1	1	1	24	1	1	2	2	2	2	2	2	2	2	2	2	2	2	2	2	2	4	0	0	4	1	1	1	0.5	1	1	1	2	3	1	9	1	4	6	3
73	1	3	5	2	1	.	2	2	.	7	1	1	24	1	2	2	2	2	2	1	2	1	1	2	1	2	2	2	2	2	4	1	0	0	0	6	1	12	1	1	1	1	4	1	6	1	1	3	4
285	2	2	2	13	1	30	2	2	.	1	1	1	7	2	2	2	2	2	2	2	2	2	2	2	2	2	2	2	2	2	2	0	0	0	1	0	1	2	1	1	1	1	4	1	9	1	1	4	6
228	1	2	1	9	1	18	1	2	.	1	1	1	12	1	.	2	2	1	2	2	1	2	1	2	1	2	2	2	2	2	4	0	0	3	5	4	2	0	4	1	2	1	3	1	8	1	1	1	3
340	4	2	9	16	1	22	2	2	.	7	1	1	7	1	4	2	2	2	2	2	2	2	1	2	2	2	2	2	2	2	0	0	0	0	0	0	2	0	3	1	2	1	4	1	3	.	1	3	4
234	1	2	1	9	1	.	3	2	.	1	1	1	36	2	3	2	2	2	2	2	2	2	2	2	1	2	2	2	2	2	3	2	0	2	0	0	2	0	4	1	1	1	5	1	9	1	1	2	6
682	3	1	3	21	1	23	3	2	.	1	1	1	6	1	3	2	2	2	2	2	2	2	2	2	1	2	2	2	2	2	5	0	0	0	0	7	2	0	1	1	2	1	5	2	5	.	2	2	6
545	1	1	4	17	2	45	3	2	.	1	1	1	56	2	3	2	2	2	2	2	1	1	2	2	1	2	2	2	2	2	3	0	0	1	1	2	1	4	1	1	2	1	5	1	7	.	1	7	4
181	2	2	1	10	1	32	4	2	.	1	1	1	7	2	4	2	2	2	2	2	2	2	2	2	2	2	2	2	2	2	3	0	0	0	0	1	2	2	1	1	1	1	6	1	3	.	1	4	8
342	4	2	9	16	1	35	5	2	.	7	1	2	30	1	7	2	2	2	2	1	2	1	1	2	2	2	2	2	2	2	5	1	4	0	8	4	2	0	1	1	2	1	7	1	3	.	1	1	8
85	1	3	5	2	2	68	2	2	.	1	1	1	41	1	2	1	1	2	2	2	2	1	1	2	1	2	2	2	2	2	5	1	0	0	0	2	1	15	1	1	2	1	8	1	2	.	1	3	4
591	1	1	3	24	1	.	4	2	.	1	1	1	8	2	4	2	2	2	2	2	2	2	2	2	1	2	2	2	2	2	5	2	0	3	0	0	1	4	1	1	2	1	6	2	8	1	1	3	5
127	2	3	6	8	2	22	5	2	.	1	1	1	24	2	4	1	1	2	2	1	2	1	1	2	1	2	2	1	2	1	8	5	0	0	4	0	1	12	1	2	1	1	7	2	7	2	2	3	6
688	2	1	3	23	1	30	5	2	.	1	1	1	8	1	.	1	2	2	2	2	2	2	1	2	2	2	2	2	2	2	4	1	0	0	3	3	1	4	1	1	2	1	7	2	8	1	1	6	10
194	2	2	1	10	2	56	10	2	.	1	1	1	22	1	2	2	1	2	2	2	2	2	2	2	2	2	2	2	2	2	2	2	0	0	0	1	1	4	1	1	2	1	12	1	3	.	4	3	9
79	1	3	5	2	1	29	.	2	.	7	1	1	14	2	4	2	2	2	2	1	2	1	1	2	1	2	2	2	2	2	12	1	0	0	6	10	1	2	1	1	2	1	7	1	9	1	1	7	5
561	4	1	4	20	1	30	2	2	.	7	1	1	24	1	2	2	1	2	2	1	2	2	2	2	1	2	2	2	2	2	0	0	3	0	0	0	1	2	1	1	2	1	3	1	3	.	1	2	5
88	1	3	5	2	1	23	3	2	.	7	1	1	12	2	3	1	2	2	2	1	2	1	1	2	1	2	2	2	2	2	2	0	0	0	0	2	1	6	1	1	2	1	5	2	6	2	4	3	5
349	4	2	9	16	1	23	3	2	.	7	1	1	11	1	5	2	1	2	2	2	2	2	2	2	1	2	2	2	2	2	3	1	0	0	0	1	1	2	1	1	1	1	5	1	3	.	1	1	3
661	3	1	4	19	1	25	3	2	.	1	1	1	22	1	1	2	1	2	2	2	2	2	2	2	1	2	2	2	2	2	3	0	0	0	0	1	1	1	1	1	1	1	6	1	3	.	1	1	3
660	3	1	4	19	1	28	3	2	.	1	1	1	48	2	.	1	1	2	2	1	2	2	2	2	1	2	2	2	2	2	1	0	0	0	3	4	1	4	1	1	1	1	4	1	3	.	1	1	5
704	2	1	3	23	1	28	3	2	.	1	1	1	18	1	.	2	2	2	2	2	2	2	2	2	1	2	2	2	2	2	3	0	0	0	0	6	2	0	1	1	2	1	5	2	8	1	1	1	5
76	1	3	5	2	1	31	3	2	.	7	1	1	21	1	3	2	2	2	2	1	2	1	1	2	1	2	2	2	2	2	3	2	0	0	6	0	1	3	1	1	1	1	5	1	9	1	1	3	6
671	3	1	3	21	1	22	4	2	.	1	1	1	19	2	.	2	2	2	2	2	2	2	2	2	1	2	2	2	2	2	4	0	0	0	5	8	1	2	1	1	2	1	6	2	5	.	1	3	7
681	3	1	3	21	1	30	4	2	.	1	1	1	7	2	4	2	2	2	2	2	2	2	2	2	1	2	2	2	2	2	7	1	0	0	0	4	1	2	1	1	2	1	6	1	7	.	2	3	15
249	3	2	1	12	1	31	4	2	.	1	1	1	10	1	4	2	2	2	2	2	2	2	1	2	1	2	2	2	2	2	1	2	1	0	5	0	1	2	1	1	96	2	4	1	4	.	1	2	4
690	2	1	3	23	1	25	5	2	.	1	1	.	16	1	5	1	2	2	2	1	2	2	2	2	1	2	2	2	2	2	5	2	0	0	5	15	1	2.5	1	1	2	1	7	1	8	1	1	4	3
280	2	2	2	13	1	30	6	2	.	1	1	1	15	1	6	2	2	2	2	2	2	2	2	2	1	1	1	2	2	2	3	2	0	0	0	0	1	3	1	1	1	1	8	2	9	1	1	2	7
87	1	3	5	2	1	30	7	2	.	7	1	1	28	2	7	1	1	2	2	2	2	1	1	2	1	2	2	2	2	2	6	2	0	0	8	4	1	7	1	1	2	1	9	2	2	.	1	2	6
587	1	1	3	24	1	.	.	2	.	1	1	1	7	1	.	2	2	2	2	2	2	2	1	2	1	2	2	2	2	2	5	1	0	1	0	3	1	6	1	1	2	1	3	1	8	1	1	2	8
706	2	1	3	23	1	35	4	2	.	1	1	1	22	2	.	2	2	2	2	2	2	2	2	2	1	2	2	2	2	2	5	0	0	0	4	6	1	4	1	1	2	1	5	2	8	1	4	3	8
670	3	1	3	21	1	40	6	2	.	1	1	1	9	2	9	2	2	2	2	1	2	2	2	2	1	2	2	2	2	2	1	1	0	0	6	3	1	5	1	2	2	1	8	2	9	1	4	1	6
193	2	2	1	10	1	20	1	2	.	1	1	1	13	1	1	2	2	2	2	2	2	2	2	2	2	2	2	2	2	2	2	0	0	0	0	0	1	1	3	1	2	1	3	1	3	.	1	2	10
566	4	1	4	20	1	20	1	2	.	1	1	1	45	1	.	2	2	2	2	2	2	2	2	2	1	2	2	2	2	2	0	0	0	0	0	0	1	3	1	1	1	1	3	1	3	.	1	3	7
601	4	1	3	22	1	21	1	2	.	1	1	1	18	1	.	1	2	2	2	2	2	2	2	2	1	2	2	2	2	2	5	0	0	0	2	4	1	1	1	3	1	1	8	1	9	1	1	3	4
268	2	2	2	13	1	.	2	2	.	7	1	1	7	2	2	2	2	2	2	2	2	2	2	2	1	2	2	2	2	2	3	0	0	0	0	5	1	2	1	1	1	1	4	2	5	.	2	3	6
274	2	2	2	13	1	25	2	2	.	6	1	3	13	2	.	2	2	2	2	2	2	2	2	2	2	2	2	2	2	2	2	0	0	0	3	3	2	0	1	1	2	1	4	1	9	1	1	1	6
664	3	1	3	21	1	28	3	2	.	1	1	1	25	1	3	2	2	2	2	1	2	2	2	2	1	2	2	2	2	2	6	0	0	0	7	0	2	0	1	1	2	1	5	1	5	1	1	1	6
570	4	1	4	20	1	30	3	2	.	1	1	1	48	2	.	2	2	2	2	1	2	2	2	2	1	2	2	2	2	2	2	0	0	0	0	0	1	1	1	1	2	1	5	1	3	.	1	1	5
241	1	2	1	9	1	30	4	2	.	1	1	1	16	2	4	2	2	2	2	2	2	2	2	2	1	2	2	2	2	2	1	0	0	0	0	3	2	0	1	1	1	2	6	1	8	1	1	4	8
402	4	4	7	30	1	23	5	2	.	7	1	1	36	2	5	2	2	2	2	2	1	1	2	1	2	2	2	2	2	2	2	1	0	1	1	1	1	4	1	1	1	1	7	1	9	3	1	2	3
701	2	1	3	23	1	30	5	2	.	1	1	1	18	1	.	2	2	2	2	2	2	2	2	2	1	2	2	2	2	2	3	1	0	0	0	2	1	4	1	1	2	1	7	1	9	1	1	1	5
703	2	1	3	23	1	30	5	2	.	1	1	1	11	1	5	2	2	2	2	2	2	2	1	2	1	2	2	2	2	2	2	1	0	0	4	2	1	3	1	1	2	1	6	2	8	1	1	1	4
694	2	1	3	23	1	35	5	2	.	1	1	1	49	1	5	1	2	2	2	1	1	1	1	2	2	2	2	2	2	2	4	0	0	9	0	0	1	7	1	1	2	1	7	1	8	1	1	7	3
231	1	2	1	9	2	44	5	2	.	1	1	1	36	2	5	1	2	2	2	1	2	2	2	2	1	2	2	2	2	2	4	0	0	3	0	5	1	3	1	1	96	2	7	0	4	.	1	4	6
684	3	1	3	21	1	40	7	2	.	1	1	1	26	1	7	1	1	2	2	1	2	2	2	2	1	2	2	2	2	2	6	1	0	0	5	2	1	8	1	1	2	1	9	2	5	.	2	3	5
542	1	1	4	17	2	48	8	2	.	1	1	1	6	1	.	2	2	2	2	1	2	2	2	2	2	2	2	2	2	2	2	0	0	0	0	3	1	2	1	1	2	1	5	1	3	.	1	1	10
161	1	3	6	7	1	43	10	2	.	7	1	1	8	1	10	1	1	2	2	1	2	1	1	1	2	2	2	2	2	2	3	0	0	0	0	0	1	4	1	1	2	1	11	1	3	1	1	4	4
132	2	3	6	8	2	50	1	2	.	7	1	1	6	2	.	2	1	2	2	1	2	1	1	2	1	2	2	2	2	2	7	4	0	0	7	0	1	8	1	1	2	1	7	1	8	2	1	7	6
532	1	1	4	17	1	35	5	2	.	1	1	2	12	1	5	1	1	2	2	1	2	2	2	2	1	2	2	2	2	2	1	1	0	0	0	0	1	2	1	1	2	1	6	1	3	.	4	1	5
501	2	4	7	29	2	25	3	1	9	1	1	3	44	1	.	2	2	2	2	2	2	1	1	2	2	2	2	2	2	2	0	0	0	0	0	0	1	1	1	1	1	1	5	1	3	.	1	6	3
571	4	1	4	20	1	21	3	1	4	1	1	1	6	2	3	2	2	2	2	1	2	2	2	2	1	2	2	2	2	2	2	0	0	0	6	0	1	6	1	1	2	1	5	3	3	.	1	10	6
102	4	3	6	5	2	25	1	1	3	1	1	1	18	2	.	2	2	2	2	1	2	2	1	2	1	2	2	2	2	2	4	1	0	0	2	0	1	4	1	1	1	1	5	2	8	3	1	2	6
578	1	1	3	24	1	.	2	1	8	1	1	1	12	2	2	1	2	2	2	1	2	2	2	2	2	2	2	2	2	2	3	0	0	0	0	0	2	0	1	1	2	1	4	1	3	.	1	0	6
559	4	1	4	20	1	35	5	1	4	1	1	1	6	2	5	2	2	2	2	2	2	2	2	2	1	2	2	2	2	2	1	1	0	0	0	0	1	3	1	1	1	1	4	1	3	.	1	6	9
49	2	3	5	1	2	33	2	1	8	1	1	1	45	1	1	2	1	2	2	1	2	1	1	2	1	2	2	2	2	2	4	1	0	0	0	2	1	4	1	1	2	1	4	2	4	.	2	1	4
629	2	1	4	18	1	33	3	1	9	7	1	1	18	1	2	2	2	2	2	2	2	2	2	2	1	2	2	2	2	2	0	1	0	2	0	0	1	30	1	1	1	1	3	1	3	.	4	5	3
302	1	2	2	14	1	23	3	1	5	7	1	1	18	1	3	2	2	2	2	2	2	2	2	2	1	2	2	2	2	2	2	0	0	0	0	4	1	2	1	1	2	2	5	2	4	1	4	1	4
543	1	1	4	17	2	22	1	1	8	1	1	1	18	2	1	2	2	2	2	1	2	2	2	2	1	2	2	2	2	2	5	2	0	1	0	2	1	1	1	1	2	1	6	1	3	.	1	1	3
419	4	4	7	30	1	.	7	1	2	7	1	1	10	1	7	2	2	2	2	2	1	1	2	1	2	2	2	2	2	2	2	0	0	7	0	3	1	2	1	1	1	1	8	2	9	1	1	2	6
697	2	1	3	23	1	20	1	1	3	1	1	1	15	1	1	2	2	2	2	2	2	2	2	2	1	2	2	2	2	2	5	0	0	0	0	0	1	1	1	1	2	1	3	1	3	.	1	2	4
36	4	3	5	4	1	22	1	1	3	1	1	.	9	2	1	1	2	2	2	2	2	1	1	2	1	2	2	2	2	2	0	0	0	0	7	0	2	0	1	1	2	1	3	1	3	1	4	3	3
171	1	3	6	7	1	22	1	1	3	7	1	1	11	1	1	2	2	2	2	1	2	1	1	2	1	2	2	2	2	2	4	0	0	2	1	0	1	4	1	1	1	1	3	1	9	2	1	1	5
81	1	3	5	2	1	35	5	1	4	7	1	1	19	2	5	2	2	2	2	2	2	1	1	2	1	2	2	2	2	2	2	0	0	2	5	10	1	6	1	1	1	1	7	2	9	1	1	3	5
526	3	4	8	27	1	35	6	1	7	1	1	96	46	2	6	2	2	2	2	1	2	1	1	2	1	2	2	2	2	2	1	0	0	0	0	0	1	1	1	1	1	1	8	2	7	.	1	5	6
630	2	1	4	18	1	25	1	1	9	7	1	1	35	2	1	2	2	2	2	1	2	2	2	2	1	2	2	2	2	2	1	1	0	0	0	2	1	20	1	1	2	1	4	1	3	.	1	3	3
239	1	2	1	9	1	.	1	1	3	1	1	1	27	1	1	2	2	2	2	2	2	2	2	2	1	2	2	2	2	2	0	0	0	0	0	1	2	0	4	1	1	2	3	1	8	1	1	2	7
273	2	2	2	13	1	22	2	1	6	1	1	1	21	2	2	2	2	2	2	2	2	2	2	2	2	2	2	2	2	2	3	0	0	0	0	0	1	1	1	1	1	1	4	1	3	.	1	2	9
270	2	2	2	13	1	24	2	1	9	7	1	1	8	1	2	2	2	2	2	2	2	1	1	2	2	2	2	2	2	2	2	0	0	0	0	5	1	1	1	1	2	1	4	2	3	.	1	8	6
262	3	2	1	12	1	33	4	1	1	1	1	1	57	2	4	1	2	2	2	1	2	2	1	2	1	2	2	2	2	2	0	0	0	0	10	2	1	1	1	1	2	2	4	2	5	.	1	2	4
51	2	3	5	1	1	36	7	1	4	1	1	1	7	1	7	1	2	2	2	1	2	1	1	2	1	2	2	2	2	2	8	1	0	0	4	7	1	28	1	1	2	1	10	2	8	1	2	2	8
564	4	1	4	20	1	27	2	1	4	7	1	1	6	1	2	1	2	2	2	1	2	2	2	2	1	2	2	2	2	2	3	0	1	16	0	2	1	1	1	1	1	1	4	1	3	.	1	4	6
631	2	1	4	18	1	35	2	1	6	1	1	1	30	1	2	2	1	2	2	1	2	2	2	2	1	2	2	2	2	2	1	1	0	0	0	2	1	2	1	1	2	1	4	1	3	.	1	2	4
157	1	3	6	7	2	38	3	1	7	3	1	6	13	1	2	2	1	2	2	1	2	1	1	2	2	2	2	2	2	2	4	2	0	2	4	0	1	4	1	1	2	1	6	3	3	.	1	2	4
163	1	3	6	7	2	40	5	1	7	1	1	6	35	1	5	2	2	2	2	1	2	1	1	2	1	2	2	2	2	2	10	2	0	0	0	2	1	2	1	1	1	1	7	1	6	2	1	2	3
376	1	4	8	28	1	29	5	2	.	7	1	1	6	1	5	2	2	2	2	2	1	1	2	1	2	2	2	2	2	2	5	0	0	0	0	5	1	1	1	1	1	1	7	2	8	1	1	1	10
61	2	3	5	1	1	30	.	2	.	1	1	1	10	1	6	2	2	2	2	2	2	1	1	2	1	2	2	2	2	2	4	2	0	0	5	10	1	10	1	1	1	1	6	2	9	1	4	4	9
449	3	4	7	32	2	50	1	2	.	7	1	3	24	2	.	1	1	2	2	1	2	1	1	2	1	2	2	2	2	2	4	0	0	0	1	10	1	2	1	2	2	1	3	1	3	.	1	3	8
358	1	4	8	28	1	28	6	2	.	1	1	1	15	2	6	1	1	2	2	2	1	1	2	1	2	2	2	2	2	2	0	0	0	0	0	6	1	4	1	1	2	1	8	2	3	.	1	3	6
577	1	1	3	24	1	.	4	2	.	1	1	1	11	1	4	2	2	2	2	1	2	2	2	2	1	2	2	2	2	2	2	0	0	4	0	0	1	4	1	1	2	1	6	1	3	.	1	2	4
448	3	4	7	32	1	30	6	2	.	7	1	.	32	2	.	1	1	2	2	2	2	1	1	2	1	2	2	1	2	2	5	0	0	3	2	4	1	2	1	1	1	1	7	1	3	.	.	1	5
84	1	3	5	2	1	28	4	2	.	7	1	1	15	2	4	2	1	2	2	1	2	1	1	2	1	2	2	1	2	2	3	2	0	0	0	20	1	2	1	1	2	1	6	2	6	1	1	4	3
584	1	1	3	24	1	.	2	2	.	1	1	1	6	2	2	1	2	2	2	1	2	2	2	2	1	2	2	2	2	2	4	0	0	0	0	4	2	0	1	1	2	1	4	2	3	.	1	3	9
332	3	2	2	15	1	25	3	2	.	1	1	1	6	2	3	1	2	2	2	1	2	1	2	2	2	2	2	2	2	2	1	1	0	0	0	0	2	0	1	1	2	1	6	2	2	.	4	2	3
628	2	1	4	18	1	28	4	2	.	7	1	1	10	1	4	2	1	2	2	1	2	2	2	2	1	2	2	2	2	2	3	2	0	0	0	0	1	50	1	1	2	1	6	1	3	.	1	1	10
287	2	2	2	13	1	23	1	2	.	1	1	1	13	2	1	1	2	2	2	2	2	2	2	2	2	2	2	2	2	2	0	0	0	1	1	0	1	1	4	1	2	1	3	1	3	.	1	4	7
10	3	3	5	3	1	24	3	2	.	1	1	1	42	1	2	2	2	2	2	1	2	1	1	2	1	2	2	2	2	2	3	1	0	0	2	5	2	0	1	1	1	1	5	2	9	1	4	7	3
151	3	3	6	6	1	35	7	2	.	1	1	1	13	1	7	2	2	2	2	1	2	1	1	2	2	2	2	2	2	2	10	3	0	0	6	8	1	16	1	1	1	1	7	2	3	.	1	3	5
192	2	2	1	10	1	30	3	2	.	1	1	1	16	1	3	2	2	2	2	2	2	2	2	2	2	2	2	2	2	2	1	0	0	0	0	4	1	2	1	1	1	1	5	1	3	.	1	2	11
82	1	3	5	2	1	35	8	2	.	7	1	1	10	2	8	1	1	2	2	1	2	2	1	2	1	2	2	2	2	2	2	0	0	0	0	10	2	0	1	1	2	1	7	1	2	.	1	5	6
196	2	2	1	10	1	35	3	2	.	1	1	1	12	1	3	2	2	2	2	2	2	2	2	2	2	2	2	2	2	2	0	0	0	0	0	1	1	4	3	1	1	2	5	1	3	.	1	2	8
56	2	3	5	1	1	30	4	2	.	3	1	3	18	1	1	1	1	2	2	1	2	1	1	2	2	2	2	2	2	2	0	0	0	0	0	0	1	12	2	1	2	1	6	2	3	.	2	1	7
191	2	2	1	10	1	31	4	2	.	1	1	1	20	1	4	2	2	2	2	1	2	2	2	2	2	2	2	2	2	2	3	1	0	8	0	2	1	2	1	1	1	1	6	2	8	1	1	2	6
558	4	1	4	20	1	23	5	2	.	1	1	1	6	2	5	2	2	2	2	2	2	2	2	2	1	2	2	2	2	2	1	0	1	0	0	10	1	5	1	1	2	3	6	1	3	.	1	3	6
487	2	4	7	29	1	23	4	2	.	7	1	1	59	2	4	2	2	2	2	2	2	2	2	2	1	2	2	2	2	2	3	0	0	0	1	4	1	8	1	1	1	1	6	1	3	.	1	3	8
20	3	3	5	3	1	28	4	2	.	1	1	1	8	2	4	2	2	2	2	2	2	1	1	2	1	2	2	2	2	2	2	0	0	9	4	2	1	4	1	1	1	1	6	2	9	1	4	5	5
490	2	4	7	29	2	32	6	2	.	7	1	1	25	2	6	2	2	2	2	2	2	1	1	2	1	2	2	2	2	2	2	0	0	1	0	11	1	1	1	1	1	1	8	1	3	.	1	9	6
100	4	3	6	5	1	30	11	2	.	7	1	1	20	2	11	1	1	2	2	1	2	2	1	2	1	2	2	2	2	2	9	4	0	0	9	5	1	8	1	1	1	1	13	4	4	1	1	4	7
383	4	4	8	25	1	.	1	2	.	7	1	4	13	1	1	2	2	2	2	2	1	2	2	2	2	2	2	2	2	2	1	0	0	0	0	4	1	0.5	1	1	1	1	3	1	7	.	1	1	4
117	2	3	6	8	1	19	1	2	.	7	1	1	12	1	1	2	1	2	2	1	2	2	1	2	1	2	2	2	2	2	5	1	0	0	1	6	1	2	1	1	1	1	3	1	7	2	1	3	4
557	4	1	4	20	1	25	1	2	.	1	1	1	24	1	1	1	2	2	2	2	2	2	2	2	1	2	2	2	2	2	3	0	0	0	0	0	1	2	1	1	1	3	5	1	3	.	4	2	6
393	4	4	8	25	2	.	2	2	.	1	1	1	52	2	1	2	2	2	2	2	1	1	2	1	2	2	2	2	2	2	2	0	0	0	0	1	1	2	1	1	1	1	4	2	7	.	1	1	4
394	4	4	8	25	1	.	2	2	.	7	1	4	18	1	5	1	2	2	2	1	2	1	1	2	1	2	2	2	2	2	5	0	0	0	0	2	1	12	1	1	1	1	7	2	3	.	1	1	4
696	2	1	3	23	1	25	2	2	.	7	1	3	7	2	.	2	2	1	1	2	2	1	1	1	1	2	2	1	2	2	2	1	0	0	0	0	2	0	2	1	2	1	4	1	2	.	96	2	4
269	2	2	2	13	1	24	3	2	.	7	1	1	16	2	3	2	2	2	2	2	2	2	2	2	2	2	2	2	2	2	3	0	0	0	1	0	1	2	1	1	2	1	5	1	9	.	1	2	9
574	4	1	4	20	1	32	3	2	.	1	1	1	43	1	3	2	2	2	2	2	2	1	1	2	1	2	2	2	2	2	3	0	2	8	0	8	1	6	1	1	2	1	5	1	3	.	1	1	7
233	1	2	1	9	1	31	4	2	.	1	1	1	19	2	4	2	1	2	2	2	2	2	2	2	1	2	2	2	2	2	2	1	0	2	0	0	1	3	1	1	96	1	6	2	4	3	1	3	4
179	2	2	1	10	1	.	5	2	.	1	1	1	25	1	5	2	2	2	2	2	2	2	2	2	2	2	2	2	2	2	3	1	0	3	3	10	1	2	1	1	1	1	6	2	3	.	1	2	6
113	2	3	6	8	1	25	5	2	.	7	1	96	7	1	5	2	2	2	2	1	2	1	2	2	2	2	2	2	2	2	1	1	0	0	6	2	1	2	1	1	1	1	7	3	7	1	4	3	4
469	1	4	7	31	1	25	5	2	.	1	1	1	18	2	5	2	2	2	2	2	2	2	2	2	2	2	2	2	2	2	0	0	0	0	0	0	2	0	1	1	1	1	5	1	3	.	1	7	5
130	2	3	6	8	1	30	5	2	.	7	1	96	31	2	5	2	1	2	2	2	2	2	1	2	2	2	2	2	2	2	3	3	0	3	15	5	1	0.25	1	1	1	1	6	1	2	1	1	3	6
223	1	2	1	9	1	30	5	2	.	1	1	1	6	2	5	2	2	2	2	1	2	2	1	2	1	2	2	2	2	2	2	0	1	13	0	3	1	3	1	1	1	1	6	2	4	1	1	14	5
482	1	4	7	31	1	25	7	2	.	6	1	1	10	1	7	2	2	2	2	2	2	1	1	2	1	2	2	2	2	2	1	0	0	0	5	5	2	0	1	1	2	1	9	2	3	.	1	2	6
252	3	2	1	12	1	23	8	2	.	1	1	1	30	1	7	2	1	2	2	2	2	2	1	2	1	2	2	2	2	2	2	1	0	2	0	2	1	0.5	1	1	2	2	8	2	4	.	4	2	5
421	2	4	8	26	1	22	1	2	.	1	1	1	22	2	1	2	1	2	2	1	2	1	2	2	1	2	2	2	2	2	1	0	0	0	0	3	1	4	1	1	1	1	3	1	4	.	1	3	4
445	3	4	7	32	1	29	5	2	.	7	1	1	12	1	.	1	1	2	2	2	2	1	1	2	1	2	2	2	2	2	4	0	0	2	3	6	1	2	1	1	1	1	9	2	3	1	1	3	5
159	1	3	6	7	1	36	8	2	.	7	1	6	16	1	8	1	2	1	1	1	2	1	1	2	2	2	2	1	2	2	10	2	0	4	10	0	1	4	1	3	2	1	10	2	4	3	1	5	4
672	3	1	3	21	1	24	2	2	.	1	1	1	27	1	2	2	2	2	2	1	2	2	2	2	1	2	2	2	2	2	4	1	0	0	0	2	2	0	1	1	2	1	4	1	5	.	4	1	10
240	1	2	1	9	1	.	3	2	.	1	1	1	13	2	3	2	2	2	2	2	2	2	2	2	1	1	1	2	1	2	2	1	0	3	0	3	1	2	1	1	2	2	5	2	9	1	96	1	6
243	1	2	1	9	1	25	3	2	.	1	1	1	12	1	3	2	2	2	2	1	2	2	1	2	2	2	2	2	1	2	2	0	0	0	0	5	1	8	1	1	2	1	5	2	4	2	96	1	10
702	2	1	3	23	1	28	3	2	.	1	1	5	45	2	3	2	2	2	2	1	2	2	2	2	1	2	2	2	2	2	6	0	0	1	0	3	1	2	1	1	2	1	5	1	3	.	1	1	3
547	1	1	4	17	1	23	5	2	.	1	1	1	9	2	2	1	2	2	2	2	2	2	2	2	1	2	2	2	2	2	4	0	0	3	0	5	1	3	1	1	2	1	5	1	3	.	1	1	3
160	1	3	6	7	1	32	6	2	.	7	1	1	12	1	6	1	1	2	2	1	2	1	1	2	2	2	2	2	2	2	4	2	0	2	0	0	1	1	1	1	2	1	9	3	4	1	1	1	3
114	2	3	6	8	2	40	6	2	.	7	1	1	15	2	1	2	2	2	1	1	2	2	2	2	1	2	2	2	2	2	2	0	0	0	7	1	1	4	1	1	1	1	6	1	3	3	1	2	3
244	1	2	1	9	1	33	7	2	.	1	1	1	19	2	7	2	2	2	2	1	2	2	1	2	1	2	2	2	2	2	4	1	0	0	0	4	1	2	1	1	2	2	9	2	4	.	1	1	4
118	2	3	6	8	1	35	8	2	.	7	1	1	12	2	10	2	1	2	2	1	2	1	1	2	2	2	2	2	2	2	10	3	0	0	10	4	1	16	1	1	2	1	10	2	7	1	1	4	7
150	3	3	6	6	1	25	2	2	.	1	1	1	18	1	2	1	2	2	2	1	2	1	1	2	2	2	2	2	2	2	0	2	0	0	4	0	1	8	1	1	1	1	4	2	7	.	1	4	4
121	2	3	6	8	1	30	10	2	.	4	1	1	6	2	10	2	1	2	2	1	2	1	1	2	2	2	2	2	2	2	7	3	0	0	5	4	1	40	1	1	1	1	12	4	7	3	1	2	5
489	2	4	7	29	1	25	3	1	8	7	1	1	9	2	3	2	2	2	1	2	2	1	1	2	1	1	2	2	2	2	3	0	0	0	0	4	1	1	1	1	1	1	5	2	3	.	1	3	5
439	2	4	8	26	1	20	3	1	4	1	1	1	12	2	3	2	1	2	2	1	2	1	2	2	1	2	2	2	2	2	0	0	0	0	0	1	1	1	1	1	1	1	5	1	8	1	.	3	8
491	2	4	7	29	1	30	4	1	9	1	1	1	9	2	4	2	2	2	2	2	2	1	1	2	2	2	2	2	2	2	1	0	0	0	1	2	1	1	1	1	1	1	6	3	3	.	4	2	7
416	4	4	7	30	1	.	.	1	5	7	1	1	19	1	.	2	1	2	2	1	2	1	1	2	1	2	2	2	2	2	4	1	0	0	2	10	1	4	1	1	1	1	5	2	3	.	1	3	7
420	1	4	7	31	1	28	1	1	98	7	1	5	10	2	1	1	1	1	2	1	2	1	1	2	2	2	2	2	2	2	0	0	0	0	0	2	2	0	1	3	2	1	3	1	3	.	1	2	7
368	1	4	8	28	1	28	2	1	6	7	1	5	52	1	2	1	1	2	2	2	1	2	2	1	2	2	2	2	2	2	2	0	0	0	0	4	1	4	1	2	2	1	4	1	8	2	1	1	8
452	3	4	7	32	1	32	5	1	8	5	1	1	30	2	.	2	2	2	2	1	2	1	1	2	1	2	2	2	2	2	1	0	0	0	0	0	1	1	1	2	1	2	7	2	3	.	1	4	8
360	1	4	8	28	1	25	2	1	8	7	1	1	6	2	2	2	2	2	2	2	1	2	1	1	2	1	2	2	2	2	1	0	0	0	0	8	1	8	1	1	1	1	5	1	3	.	1	1	4
359	1	4	8	28	1	28	4	1	10	4	1	4	15	1	4	1	1	2	2	2	1	1	2	1	2	2	2	2	2	2	3	0	0	0	0	2	1	8	1	2	2	1	12	1	3	.	1	6	7
446	3	4	7	32	1	33	4	1	6	7	1	6	39	1	.	1	1	2	2	1	2	1	1	2	1	2	2	2	2	2	4	0	0	0	2	4	1	2	1	1	1	1	7	2	3	.	1	2	6
405	4	4	7	30	1	42	5	1	5	7	1	1	24	1	5	1	2	2	2	2	1	2	1	1	2	1	2	2	2	2	5	0	0	0	0	5	1	3	1	1	2	1	7	1	3	.	1	2	5
399	4	4	7	30	1	30	6	1	6	1	1	1	20	2	6	2	2	2	2	1	2	1	1	2	1	1	1	2	2	2	8	2	0	3	2	10	2	0	1	1	2	1	8	2	3	.	1	1	3
507	2	4	7	29	1	25	2	1	10	7	1	1	25	2	.	2	2	2	2	2	2	1	1	2	1	2	2	2	2	2	0	0	0	0	1	0	1	1	1	1	1	1	4	1	3	.	1	6	5
185	2	2	1	10	1	18	1	1	12	1	1	1	14	2	14	2	2	2	2	1	2	2	2	2	2	2	2	2	2	2	0	0	0	0	0	0	1	1	3	1	1	2	3	1	3	.	1	3	7
418	4	4	7	30	1	30	3	1	8	7	1	1	6	2	3	1	2	2	2	2	2	1	2	1	2	2	2	2	2	2	3	1	0	0	0	0	1	3	1	1	1	1	5	3	9	3	1	1	7
366	1	4	8	28	1	20	1	1	7	7	1	1	30	2	1	1	2	2	2	2	2	1	1	2	2	2	2	2	2	2	0	0	0	0	0	0	1	3	1	1	1	1	3	1	8	1	1	3	8
367	1	4	8	28	1	24	1	1	3	7	1	1	12	1	1	2	2	2	2	2	1	1	2	1	2	2	2	2	2	2	4	0	0	0	5	1	1	4	1	1	2	1	4	1	7	.	1	3	8
436	2	4	8	26	1	25	2	1	5	1	1	1	27	2	2	2	1	2	2	1	2	1	2	2	1	2	2	2	2	2	2	1	0	0	0	3	1	1	1	1	1	1	4	1	8	1	1	2	8
374	1	4	8	28	1	.	5	1	5	7	1	1	12	1	5	2	1	1	2	2	1	2	1	1	2	1	1	1	2	2	4	0	0	0	0	3	1	8	1	2	2	1	7	2	7	.	1	1	10
229	1	2	1	9	1	20	1	1	4	1	1	1	15	2	1	2	2	2	2	1	2	2	1	2	1	2	2	2	2	2	4	0	0	0	0	0	2	0	4	1	1	1	3	1	4	.	1	3	6
222	4	2	1	11	1	21	2	1	2	1	1	1	17	1	2	1	2	2	2	2	2	2	2	2	1	2	2	2	2	2	2	1	0	0	6	3	1	1	1	1	2	2	4	2	3	.	4	1	6
93	4	3	6	5	1	22	2	1	7	7	1	1	10	2	2	2	2	2	2	1	2	2	1	2	1	2	1	2	2	2	10	2	0	0	0	5	1	8	1	1	1	1	9	4	8	3	1	5	4
407	4	4	7	30	1	24	2	1	9	7	1	1	15	2	2	1	1	2	2	2	1	1	2	1	2	2	2	2	2	2	3	1	0	0	0	0	1	3	1	1	1	1	4	2	9	1	1	5	5
205	4	2	1	11	1	30	2	1	3	1	1	1	29	1	2	2	1	2	2	2	2	1	2	2	2	2	2	2	2	2	2	0	0	0	0	2	1	2	1	1	2	2	4	1	2	.	2	2	6
527	3	4	8	27	2	30	2	1	5	2	1	96	28	1	2	2	1	2	2	2	2	1	2	2	1	2	2	2	2	2	0	0	0	0	0	0	1	1	1	2	1	1	4	2	7	.	1	1	10
505	2	4	7	29	1	.	1	1	10	7	1	1	12	2	1	2	2	2	2	1	2	1	1	2	2	2	2	2	2	2	0	0	0	0	0	2	2	0	4	1	1	1	3	1	3	.	1	1	5
497	2	4	7	29	1	25	5	1	5	7	1	4	11	2	5	1	1	2	2	1	2	1	1	2	1	2	2	2	2	2	2	1	1	0	0	0	1	1	1	1	2	1	7	1	3	.	1	2	6
321	3	2	2	15	1	.	1	1	10	7	1	5	10	2	.	2	2	2	1	2	1	2	1	1	2	2	2	2	2	2	0	0	0	0	0	1	2	0	2	1	2	1	3	1	2	.	4	4	4
523	3	4	8	27	1	20	2	1	2	7	1	3	51	1	1	2	1	2	2	2	2	2	2	2	1	2	2	2	2	2	0	0	0	0	0	0	1	1	1	1	1	1	4	2	7	.	1	2	5
141	3	3	6	6	1	24	2	1	6	1	1	1	12	2	2	2	2	2	2	1	2	1	1	2	2	2	2	2	2	2	5	2	0	0	5	0	1	4	1	1	1	1	5	2	6	2	4	3	5
480	1	4	7	31	1	20	3	1	3	6	1	6	18	1	3	2	1	2	2	1	2	1	1	2	1	2	2	2	2	2	1	1	0	0	3	4	2	0	1	1	1	1	6	2	3	.	1	1	5
235	1	2	1	9	1	42	4	1	2	1	1	1	10	1	1	1	2	1	2	1	1	1	1	2	2	2	2	2	2	2	0	2	0	0	6	5	1	3	1	1	2	2	7	2	8	1	1	1	5
431	2	4	8	26	1	35	7	1	6	1	1	1	42	1	6	1	1	2	2	1	2	1	1	2	1	1	2	2	2	2	2	0	0	0	0	0	1	2	1	1	1	1	9	1	4	.	1	5	7
199	2	2	1	10	1	22	1	1	10	5	1	4	9	1	1	2	2	2	2	1	2	2	2	2	2	2	2	2	2	2	0	0	0	0	0	0	2	0	2	1	2	1	3	1	3	.	4	4	10
200	2	2	1	10	1	25	3	1	5	1	1	1	8	1	3	2	2	2	2	2	2	2	2	2	2	2	2	2	2	2	4	0	0	5	0	3	1	4	1	1	1	2	5	2	7	.	4	3	9
506	2	4	7	29	2	25	4	1	98	5	1	3	16	2	.	2	1	2	2	1	2	2	2	2	2	2	2	2	2	2	3	0	0	0	0	2	1	1	1	1	1	1	6	2	3	.	1	3	6
54	2	3	5	1	1	20	1	1	6	7	1	96	7	2	1	2	1	1	2	1	1	1	2	2	2	2	2	2	2	2	2	0	0	0	0	0	2	0	2	2	2	1	3	1	3	.	4	3	8
335	4	2	9	16	1	20	1	1	3	7	1	2	19	2	3	1	2	1	2	1	2	1	1	2	2	2	2	2	2	2	2	0	0	0	1	3	1	3	4	1	2	1	7	2	3	.	1	5	10
154	3	3	6	6	2	22	1	1	10	1	1	1	16	2	1	1	1	2	2	1	2	1	1	2	2	2	2	2	2	2	7	1	0	0	5	12	1	4	1	1	1	1	4	1	5	.	1	2	5
441	2	4	8	26	1	24	1	1	4	1	1	1	6	2	1	1	2	2	2	1	2	1	1	2	1	2	2	2	2	2	2	0	0	0	0	3	1	1	1	1	1	1	5	1	8	1	1	3	5
533	1	1	4	17	1	25	1	1	5	1	1	6	9	1	1	1	1	2	2	1	2	1	1	2	1	2	2	2	2	2	0	0	0	1	0	2	2	0	1	1	2	1	3	1	1	.	1	3	3
292	1	2	2	14	1	29	2	1	97	5	1	5	18	1	2	2	2	1	2	1	2	1	1	1	2	2	2	2	2	2	0	0	0	0	0	0	2	0	2	1	2	1	5	1	1	.	2	2	3
198	2	2	1	10	1	28	5	1	8	1	1	1	8	1	5	2	1	2	2	1	2	2	2	2	2	2	2	2	2	2	6	1	0	9	3	4	1	3	1	1	2	1	7	3	7	.	1	3	10
381	4	4	8	25	2	30	5	1	98	5	1	5	39	2	5	2	1	2	2	2	1	1	1	1	2	2	2	2	2	2	2	0	0	0	0	3	1	2	1	1	2	1	7	1	8	1	1	1	3
86	1	3	5	2	1	31	5	1	4	7	1	3	10	1	5	1	1	2	2	1	2	1	1	2	1	2	2	2	2	2	0	0	0	0	0	10	2	0	1	1	2	1	3	1	3	.	1	2	3
481	1	4	7	31	1	20	6	1	4	6	1	1	7	1	5	2	2	2	2	1	2	1	1	2	1	2	2	2	2	2	1	0	0	0	1	1	2	0	1	1	1	1	8	2	3	.	1	3	5
357	1	4	8	28	2	43	6	1	9	1	1	96	56	1	6	2	2	2	2	2	1	2	1	1	2	2	2	2	2	2	2	0	0	0	1	1	1	4	1	2	2	1	10	1	5	.	1	0.5	3
304	1	2	2	14	1	35	7	1	2	7	1	1	12	2	7	2	2	2	2	2	2	2	2	2	1	2	2	2	2	2	1	1	0	0	0	0	1	2	1	1	2	2	9	2	4	1	1	3	3
467	1	4	7	31	1	25	10	1	4	1	1	1	8	2	10	2	2	2	2	1	2	1	1	2	1	2	2	2	2	2	2	0	0	0	2	2	2	0	1	1	1	1	8	2	3	.	1	5	6
128	2	3	6	8	1	18	1	1	8	7	1	6	17	1	1	2	1	2	2	1	2	1	1	2	1	2	2	2	2	2	6	1	0	0	2	0	1	12	1	1	1	1	3	1	7	2	1	2	5
377	4	4	8	25	1	19	1	1	6	7	1	1	16	2	1	2	2	2	2	2	1	1	2	1	2	2	2	2	2	2	1	0	0	0	0	0	1	2	1	1	1	1	3	1	4	1	1	1	3
460	3	4	7	32	1	32	2	1	7	7	1	1	34	1	.	1	1	2	2	1	2	1	1	2	1	2	2	2	2	2	2	1	0	0	2	2	1	3	1	1	1	1	4	1	3	.	1	3	8
493	2	4	7	29	1	20	3	1	5	7	1	1	9	2	3	2	2	2	2	1	2	1	1	2	1	2	2	2	2	2	0	0	0	0	0	0	1	1	1	1	1	1	5	2	3	.	1	1	3
438	2	4	8	26	1	26	3	1	2	1	1	1	10	2	3	2	2	2	2	2	2	1	2	2	1	2	2	2	2	2	2	0	0	0	0	0	1	1	1	1	1	1	5	1	4	.	1	1	4
499	2	4	7	29	1	.	4	1	8	1	1	96	7	2	4	2	2	2	2	1	2	1	1	2	1	2	2	2	2	2	2	0	0	0	0	3	1	2	1	2	1	3	7	2	3	1	1	2	6
496	2	4	7	29	1	20	4	1	3	7	1	1	10	1	4	1	2	2	2	1	1	2	1	2	2	2	2	2	2	2	0	0	0	0	0	1	1	1	1	1	1	1	6	2	3	.	1	6	8
633	2	1	4	18	1	32	4	1	8	7	1	2	16	1	4	2	2	1	2	1	2	2	2	2	1	2	2	2	2	2	1	0	0	0	0	1	1	1	1	1	2	1	6	1	2	.	1	3	6
119	2	3	6	8	1	18	1	1	9	7	1	1	11	2	1	2	1	2	2	1	2	2	1	2	2	2	2	2	2	2	3	0	0	0	6	3	1	3	1	1	1	1	3	1	7	3	1	1	4
123	2	3	6	8	1	20	1	1	6	7	1	1	11	1	1	2	1	2	2	1	2	1	1	2	2	2	2	2	2	2	4	2	0	0	5	20	1	3	1	1	1	1	3	1	3	3	1	3	10
211	4	2	1	11	1	21	1	1	7	1	1	.	8	2	.	1	1	2	2	2	2	2	2	2	2	2	2	2	2	2	2	0	0	0	0	0	1	0.5	2	1	2	2	3	1	3	.	4	3	7
178	1	3	6	7	1	22	1	1	10	7	1	2	18	1	1	2	1	1	2	1	2	1	1	2	2	2	2	2	2	2	0	0	0	1	0	0	2	0	1	1	2	1	3	1	3	1	1	2	5
238	1	2	1	9	1	22	1	1	4	1	1	1	48	2	1	2	2	1	2	2	1	2	2	2	1	2	2	2	2	2	4	1	0	3	5	5	2	0	4	1	2	2	3	1	9	1	96	3	8
295	1	2	2	14	1	22	1	1	9	7	1	1	11	1	1	2	2	2	2	2	2	1	2	2	2	2	2	2	2	2	2	0	0	0	14	0	1	1	1	1	2	1	3	1	4	1	4	4	3
521	3	4	8	27	1	23	1	1	10	5	1	5	19	1	1	2	1	1	2	2	1	2	1	1	2	1	2	2	2	2	3	0	0	0	0	2	1	4	1	1	1	1	3	1	8	1	1	2	4
75	1	3	5	2	1	25	1	1	9	7	1	1	8	1	1	1	1	2	2	1	2	1	1	2	1	2	2	2	2	2	6	11	0	0	6	9	1	30	1	1	2	1	3	1	9	1	1	2	4
158	1	3	6	7	1	25	1	1	98	7	1	6	23	1	1	2	1	1	2	1	2	1	1	2	2	1	2	2	2	2	2	1	0	0	0	0	1	4	2	3	2	1	4	1	2	1	1	1	.
375	1	4	8	28	1	25	1	1	5	7	1	1	26	1	1	1	1	2	2	2	1	1	2	1	2	2	2	2	2	2	8	0	0	0	0	4	1	2	1	1	2	1	3	1	8	1	1	3	6
627	2	1	4	18	1	25	1	1	8	7	1	3	16	1	1	1	1	2	2	1	2	2	2	2	1	2	2	2	2	2	3	3	0	3	5	5	1	5	1	1	2	1	5	1	3	.	1	3	3
139	3	3	6	6	1	18	2	1	7	1	1	5	6	1	2	1	1	2	2	1	2	2	1	2	2	2	2	2	2	2	4	4	0	0	6	3	1	4	1	1	1	1	4	2	3	.	1	2	5
398	4	4	8	25	1	21	2	1	4	7	1	2	59	2	2	2	2	2	2	1	2	1	1	2	1	2	2	2	2	2	0	0	0	0	0	0	1	4	1	1	1	1	4	1	3	.	1	1	3
242	1	2	1	9	1	.	3	1	7	1	1	1	24	1	3	2	2	2	2	2	2	2	2	2	1	2	2	2	2	2	2	0	0	4	0	10	2	0	1	1	2	2	6	2	9	1	1	2	6
390	4	4	8	25	1	20	3	1	10	1	1	1	24	2	3	2	1	1	2	1	2	1	1	2	1	2	2	2	2	2	1	0	0	0	0	5	1	4	1	1	1	1	5	1	4	.	1	3	6
424	2	4	8	26	1	25	3	1	3	1	1	1	20	1	3	2	1	2	2	1	2	1	1	2	1	2	1	2	2	2	2	0	0	0	0	0	1	3	1	1	1	1	6	1	4	.	1	2	10
473	1	4	7	31	1	21	4	1	98	1	1	1	21	1	4	1	1	2	2	1	2	1	1	2	1	1	2	2	2	2	5	1	0	0	0	6	2	0	1	1	2	1	6	2	3	.	1	1	5
516	3	4	8	27	1	26	4	1	10	7	1	1	14	2	4	1	1	2	2	1	2	1	1	2	1	2	2	2	2	2	5	0	0	0	0	7	1	2	1	2	2	1	6	1	3	.	2	1	6
518	3	4	8	27	2	30	5	1	12	5	1	96	7	2	5	1	1	1	2	1	2	1	1	2	1	2	2	2	2	2	4	0	0	0	0	0	1	4	1	2	2	1	7	2	7	.	1	2	7
512	3	4	8	27	1	30	7	1	2	7	1	1	51	1	5	2	2	2	2	2	2	1	1	2	1	2	2	2	2	2	0	0	0	0	0	0	1	2	1	2	1	1	9	3	7	.	1	2	4
125	2	3	6	8	2	20	.	1	8	1	1	1	9	1	2	2	1	2	2	1	2	1	1	2	2	2	2	2	2	2	8	2	2	2	5	8	1	4	1	1	1	1	6	2	7	2	1	9	8
632	2	1	4	18	1	27	.	1	10	2	1	5	16	1	.	2	1	1	2	1	2	1	1	2	2	2	2	2	2	2	0	0	0	0	0	0	1	2	1	1	2	1	4	1	2	.	2	2	4
115	2	3	6	8	1	22	2	1	3	7	1	1	12	2	2	2	1	2	2	1	2	1	1	2	1	2	2	2	2	2	15	2	0	0	12	0	1	2	1	1	1	1	4	2	7	1	1	3	10
177	1	3	6	7	1	24	2	1	10	7	1	6	8	2	2	1	1	2	2	1	2	1	1	2	2	2	2	2	2	2	0	0	0	0	0	0	1	2	2	1	2	1	4	2	3	1	1	2	4
488	2	4	7	29	1	25	2	1	8	7	1	1	14	1	2	2	2	2	2	1	2	1	1	2	1	2	2	2	2	2	2	0	0	0	0	3	1	1	1	1	1	1	4	1	3	.	1	4	8
120	2	3	6	8	1	22	3	1	11	7	1	4	11	2	1	2	2	2	2	1	2	2	1	2	2	2	2	2	2	2	1	0	0	0	4	7	1	16	1	1	2	1	5	2	3	1	1	3	4
124	2	3	6	8	1	20	4	1	5	7	1	1	11	2	4	2	1	2	1	1	2	1	1	2	2	2	2	2	2	2	9	2	0	0	0	4	1	12	1	1	1	1	6	2	7	2	1	4	6
175	1	3	6	7	1	22	1	1	5	7	1	1	17	2	1	2	1	2	2	1	2	1	1	2	2	2	2	2	2	2	0	0	0	0	0	20	2	0	1	1	1	1	3	1	4	1	1	4	6
224	1	2	1	9	1	23	1	1	98	5	1	5	19	2	1	2	2	2	2	1	2	1	2	2	2	2	2	2	2	2	0	0	0	0	0	0	2	0	2	1	2	1	3	1	6	1	1	2	3
379	4	4	8	25	1	23	1	1	12	5	1	5	17	2	1	2	1	2	2	2	1	1	2	1	2	2	2	2	2	2	1	0	0	0	0	4	1	4	1	1	1	1	3	1	4	.	1	4	4
605	4	1	3	22	1	25	1	1	12	5	1	5	16	1	.	1	1	2	2	1	2	2	1	2	1	2	2	2	2	2	0	0	0	0	0	0	2	0	3	1	2	1	3	1	5	.	1	2	3
134	2	3	6	8	1	20	2	1	10	7	1	1	13	1	.	2	1	2	2	1	1	1	2	2	2	2	2	2	2	2	7	1	0	0	3	0	1	2	1	1	1	1	4	2	7	3	1	5	5
116	2	3	6	8	1	22	2	1	3	1	1	1	10	1	2	2	1	2	2	1	2	1	1	2	2	2	2	2	2	2	10	0	0	0	3	3	1	24	1	1	1	1	4	2	3	1	1	4	10
176	1	3	6	7	1	22	2	1	10	2	1	6	36	2	1	1	1	2	2	1	2	1	1	2	2	2	2	2	2	2	0	0	0	0	0	0	1	2	2	1	2	1	4	2	3	1	1	1	3
623	2	1	4	18	1	22	2	1	10	7	1	4	33	1	1	2	1	1	2	1	2	1	1	2	1	2	2	2	2	2	3	0	0	1	0	5	1	20	1	1	2	1	4	2	1	.	2	2	3
380	4	4	8	25	1	23	2	1	6	7	1	1	20	2	2	2	2	2	2	2	2	2	2	2	2	2	2	2	2	2	0	0	0	2	0	0	1	8	1	1	1	1	4	2	4	1	1	1	4
530	3	4	8	27	1	23	2	1	10	5	1	5	44	1	2	2	2	2	2	1	2	1	1	2	1	1	2	2	2	2	3	0	0	0	0	2	1	4	1	2	2	1	4	1	8	1	1	1	6
546	1	1	4	17	1	24	2	1	8	1	1	1	20	1	2	2	1	2	2	1	2	1	1	2	1	2	2	2	2	2	0	2	0	0	2	8	1	1	1	1	2	1	4	1	3	.	1	1	4
131	2	3	6	8	1	25	2	1	2	7	1	1	26	2	2	2	2	2	2	1	2	1	1	2	2	2	2	2	2	2	3	2	0	0	5	1	1	2	1	1	1	1	4	2	7	2	1	3	5
534	1	1	4	17	1	26	2	1	7	1	1	1	8	1	2	1	1	2	2	1	2	2	2	2	2	2	2	2	2	2	3	1	0	1	2	17	1	2	3	1	2	1	7	1	3	.	1	3	9
385	4	4	8	25	1	29	2	1	10	5	1	5	13	1	2	2	1	1	2	2	1	1	1	1	2	2	2	2	2	2	2	0	0	0	0	0	1	4	1	2	2	1	6	2	4	.	1	1	4
395	4	4	8	25	1	25	3	1	6	1	1	1	12	1	3	2	1	2	2	2	1	1	2	1	2	2	2	2	2	2	0	0	0	0	0	5	1	2	1	1	1	1	5	1	4	.	1	1	5
440	2	4	8	26	1	25	3	1	4	1	1	1	9	2	3	2	2	2	2	2	2	1	1	2	1	2	2	2	2	2	1	0	0	0	0	6	1	1	1	1	1	1	5	1	4	.	1	4	8
227	1	2	1	9	2	42	3	1	5	1	1	1	45	1	.	2	1	2	2	1	2	2	2	2	1	2	2	2	2	2	4	0	0	10	0	7	1	0.25	1	1	2	1	5	1	8	2	1	2	4
392	4	4	8	25	1	28	5	1	5	1	1	1	24	1	5	2	1	2	2	1	2	1	1	2	1	2	2	2	2	2	1	0	0	0	0	2	1	4	1	1	1	1	7	1	4	.	1	1	4
705	2	1	3	23	1	18	1	1	8	1	1	1	10	1	1	1	1	2	2	1	2	1	1	2	2	2	2	2	2	2	4	0	0	0	0	2	1	4	1	1	2	1	3	1	2	1	1	1	3
637	2	1	4	18	1	23	1	1	10	4	1	5	38	2	1	1	1	1	2	1	1	1	2	2	2	2	2	2	2	2	0	0	0	0	1	3	2	0	1	1	2	1	6	1	2	.	1	2	4
172	1	3	6	7	1	23	2	1	7	7	1	2	45	2	1	2	2	1	2	2	2	1	1	2	1	1	2	2	2	2	0	0	0	0	0	0	1	4	1	1	1	1	4	2	3	1	1	2	5
173	1	3	6	7	1	26	2	1	98	5	1	6	7	1	2	2	2	1	2	1	2	1	1	2	2	2	2	2	2	2	2	0	0	3	0	0	2	0	1	1	2	1	4	2	2	1	1	2	4
197	2	2	1	10	1	31	2	1	3	6	1	5	11	2	2	2	1	1	2	1	2	1	1	2	1	2	2	2	2	2	0	0	0	0	0	3	1	0.25	1	3	2	3	4	1	1	.	2	3	4
387	4	4	8	25	1	28	3	1	9	1	1	1	8	1	3	2	1	2	2	1	2	1	1	2	1	2	2	2	2	2	1	0	0	0	0	0	1	2	1	1	2	1	5	3	4	.	1	3	4
514	3	4	8	27	1	30	8	1	3	7	1	1	48	2	8	2	2	2	2	2	2	1	1	2	1	2	2	2	2	2	2	0	0	0	0	3	1	2	1	2	2	1	10	2	8	1	1	3	6
331	3	2	2	15	1	20	1	2	.	1	2	.	12	2	.	2	2	2	2	1	2	1	2	2	2	2	2	2	2	2	0	0	0	0	0	1	1	0.25	1	1	2	1	4	1	3	.	4	2	4
531	1	1	4	17	1	30	2	2	.	1	2	.	7	1	2	1	1	2	2	1	1	1	1	2	1	1	2	2	2	2	0	0	0	0	0	0	2	0	1	1	2	1	5	1	2	.	1	7	5
288	2	2	2	13	1	23	1	2	.	1	4	.	15	2	1	2	2	2	2	2	2	2	2	2	2	2	2	2	2	2	0	0	0	0	0	0	1	1	4	2	1	1	8	1	9	1	1	6	9
339	4	2	9	16	2	56	6	2	.	7	4	.	14	2	5	1	1	2	2	2	2	2	2	2	2	2	2	2	2	2	4	0	0	0	8	0	1	1	1	1	2	2	5	1	3	.	1	4	4
278	2	2	2	13	1	22	1	2	.	1	4	.	45	1	1	2	2	2	2	2	2	1	1	2	2	2	2	2	2	2	0	0	0	0	0	0	1	2	1	2	1	1	3	1	9	1	1	1	5
466	1	4	7	31	1	.	5	2	.	1	3	.	11	2	5	2	2	2	2	2	2	2	2	2	2	2	2	2	2	2	1	0	0	0	0	0	2	0	1	1	1	1	6	3	3	.	1	6	6
625	2	1	4	18	1	30	5	2	.	1	4	.	43	1	5	2	2	2	2	2	2	2	2	2	1	2	2	2	2	2	2	0	0	0	0	2	1	2	1	1	2	1	4	1	3	.	1	1	3
188	2	2	1	10	1	.	1	1	6	1	4	.	30	2	14	2	2	2	2	2	2	2	2	2	2	2	2	2	2	2	2	0	0	0	0	0	1	2	1	1	96	1	3	1	9	1	1	4	10
568	4	1	4	20	1	25	2	1	6	1	4	.	13	2	2	2	2	2	2	2	2	2	2	2	1	2	2	2	2	2	2	0	0	0	0	0	1	2	1	1	2	1	3	1	3	.	1	2	7
621	2	1	4	18	1	.	2	1	7	4	4	.	18	1	2	2	2	2	2	2	2	2	2	2	1	2	2	2	2	2	0	0	0	0	0	0	1	20	2	2	2	1	3	2	3	.	1	2	4
74	1	3	5	2	1	.	5	1	2	3	4	.	20	1	2	2	2	2	2	2	2	2	2	2	2	2	2	2	2	2	0	0	0	0	0	0	2	0	2	1	1	1	3	1	1	.	1	7	5
230	1	2	1	9	1	19	1	1	7	1	3	.	12	2	4	2	2	2	2	1	2	2	2	2	2	2	2	2	2	2	2	0	0	0	0	0	2	0	4	1	2	1	7	3	8	1	1	3	3
167	1	3	6	7	1	26	3	1	10	7	3	.	54	2	2	2	2	2	2	1	2	1	1	2	2	2	2	2	2	2	1	0	0	1	2	9	1	2	1	1	2	1	3	1	3	1	1	1	5
[truncated: 31 more columns]
