# Supplementary material for: The effectiveness bundling of zinc with Oral Rehydration Salts (ORS) for improving adherence to acute watery diarrhea treatment in Ethiopia: cluster randomised controlled trial
Source: BMC Public Health. 2016 May 31;16:457. doi: 10.1186/s12889-016-3126-6 (PMC4888310; doi:10.1186/s12889-016-3126-6)
Supplement: Additional file 3: — The code book for the dataset supporting the conclusions of the article. (XLSX 12 kb) [file 12889_2016_3126_MOESM3_ESM.xlsx]

## Sheet: Sheet2
Variable name	Variable label	Value label
ID	ID number	None
ARM	Arm	1: Central bundling, 2: Peripheral bundling, 3: As usual. 4: Bundling without message
Q102	Region	1: Amhara, 2: Tigray, 3: Oromya, 4: SNNP
Q103	District	1: Laelay Maychew, 2: Enda Mehoni, 3: Dera, 4: Tehuledere, 5: Dendi, 6: Dodola., 7: Misrak Badwacho, 8: Aleta Wondo, 9: Ofela
Q104	Health Center	None
Q201	Relationship of the respondent with the child	1, Mother, 2: Others
Q203	Age of the respondent	99: I don't know/Not sure
Q204	Number of live births	None
Q205	Ever had a formal education	1: Yes, 2: No
Q206	Educational status	97: Certificate: 98: Higher education
Q207	Occupation	1: Farmer, 2: Daily laborer (professional), 3: Daily laborer, 4: Merchant, 5: Professional work, 6: Petty trade, 7: Housewife, 96: Others
Q208	Marital status	1: Married/Living together, 2: Single, 3: Widowed, 4: Divorced/Separated
Q211	Occupation of the husband	1: Farmer, 2: Daily laborer (professional), 3: Daily laborer, 4: Merchant, 5: Professional work, 6: Petty trade, 7: Others
Q303	Age in months (baby)	None
Q304	Gender (baby)	1: Male, 2: Female
Q305	Birth order	None
Q401_1	Does the household own: Watch	1: Yes, 2: No
Q401_2	Does the household own: Radio	1: Yes, 2: No
Q401_3	Does the household own: TV	1: Yes, 2: No
Q401_4	Does the household own: Landline telephone	1: Yes, 2: No
Q401_5	Does the household own: Mobile phone	1: Yes, 2: No
Q401_6	Does the household own: Refrigerator	1: Yes, 2: No
Q401_7	Does the household own: Table	1: Yes, 2: No
Q401_8	Does the household own: Chair	1: Yes, 2: No
Q401_9	Does the household own: Mitad/Local stove	1: Yes, 2: No
Q401_10	Does the household own: Lump	1: Yes, 2: No
Q401_11	Does the household own: Bicycle	1: Yes, 2: No
Q401_12	Does the household own: Motor cycle	1: Yes, 2: No
Q401_13	Does the household own: Cart	1: Yes, 2: No
Q401_14	Does the household own: Car	1: Yes, 2: No
Q401_15	Does the household own: Boat	1: Yes, 2: No
Q402_1	Number the household own: Cows, Oxen	None
Q402_2	Number the household own: Horse, donkey, Mule	None
Q402_3	Number the household own: Camel	None
Q402_4	Number the household own: Goat	None
Q402_5	Number the household own: Sheep	None
Q402_6	Number the household own: Hen	None
Q403	Own land	1: Yes, 2: No
Q404_size	Land size (local units)	None
Q405	Ownership of house	1: Own, 2: Rented, 3: Free
Q406	Floor of house	1: Natural, 2: Wood/Bamboo, 3: Finished, 4: Others
Q407	Roof of the house	1: Grass, plastic, 2: Finished, 3: Others
Q408	Wall of the house	1: Rudimentary, 2: Traditional stone, 3: Finished wall, 4: Others
Q409	Family size	None
Q410	Number of under five children	None
Q501	Water source	1: Piped into house, 2: Piped into compound, 3: Piped outside compound, 4: Borehole, 5: Protected well, 6: Non-protected well, 7: Protected spring, 8: Non-protected spring, 9: River, 10: Pond, lake, dam, 11: River water, 12: Others,
Q502	Do you treat water	1: No, 2: Yes, Sometimes, 3: Yes, Sometimes
Q504	Type of toilet	1: Traditional pit latrine, 2: VIP, 3: Flesh toilet, 4: No facility/Field, 96: Others
Q601_duration	Duration of illness	None
Q602	Episodes of diarrhea in the last 24 hours	None
Q603	Have you tried to help the child at home?	1: Yes, 2: No
Q605	Have you taken the child to another health institution?	1: Yes, 2: No
Q607	Have you ordered a lab test?	1: Yes, 2: No
Anti_parasite_biotic	Did the child receive other treatments (antibiotics or antiparasite)?	1: Yes, 2: No
Q610	Level of dehydration	1: No dehydration, 2: Some dehydration, 3: Severe dehydration
PCA	PCA output	None
WI	Wealth index (ordinal)	None
Child_age_recoded	Child age recoded	None
Follow_up	Follow-up status	0: Loss to follow up, 1: Completed
B201	Number of zinc tablets the child given	None
B202_1	Reason for missing tablet: Forgetfulness	1: Yes, 2: No
B202_2	Reason for missing tablet: Side effect	1: Yes, 2: No
B202_3	Reason for missing tablet: The child recovered	1: Yes, 2: No
B202_4	Reason for missing tablet: Not useful	1: Yes, 2: No
B202_5	Reason for missing tablet: Did not like the tablet	1: Yes, 2: No
B203	Number of ORS sachets taken	None
B205	Number of episodes of diarrhea after initiating the treatment	None
ORS_given	Number of times ORS was given	None
B208_1	Reason for missing ORS: Forgetfulness	1: Yes, 2: No
B208_2	Reason for missing ORS: Not useful	1: Yes, 2: No
B208_3	Reason for missing ORS: Did not like the ORS	1: Yes, 2: No
B208_4	Reason for missing ORS:I rather gave homemade fluids	1: Yes, 2: No
BU_dummy	Dummy variable: Bundling without message vs As usual	None
CP_dummy	Dummy variable: Central bundling vs Peripheral bundling	None
CW_dummy	Dummy variable: Central bundling vs Bundling without message	None
CU_dummy	Dummy variable: Central bundling vs As usual	None
PB_dummy	Dummy variable: Peripheral bundling vs Bundling without message	None
PU_dummy	Dummy variable: Peripheral bundling vs As usual	None
Zinc_adh_100	Zinc adherence calculated out of 100%	None
ORS_adh_100	ORS adherence calculated out of 100%	None
Combined_adherence	Combined adherence calculated out of 100%	None
